# Supplementary material for: HIV research output in African Countries between 1986–2020
Source: PLOS Glob Public Health. 2023 Jun 22;3(6):e0000544. doi: 10.1371/journal.pgph.0000544 (PMC10287000; doi:10.1371/journal.pgph.0000544)
Supplement: S1 Data — (XLSX) [file pgph.0000544.s001.xlsx]

## Sheet: Search Results
country	georegion	iso2c	iso3c	total_publ	start_publ	end_publ	abs_incr	rel_incr	pop	gdp	income	adj_pop	adj_gdp	pub_cat
Sao Tome and Principe	Middle Africa	ST	STP	8	0	1	Inf	Inf	219161	4.72914e+08	Lower middle income	36.5028	16.9164	8 to 68
Seychelles	Eastern Africa	SC	SYC	20	0	2	Inf	Inf	98462	1124937500	High income	203.124	17.7788	8 to 68
Comoros	Eastern Africa	KM	COM	25	0	2	Inf	Inf	869595	1.21969e+09	Lower middle income	28.749	20.497	8 to 68
Mayotte	Eastern Africa	NE	MYT	27	0	2	Inf	Inf	24206636	1.36782e+10	Low income	1.1154	1.97394	8 to 68
Saint Helena	Western Africa	ZW	SHN	34	0	1	Inf	Inf	14862927	1.67685e+10	Lower middle income	2.28757	2.02761	8 to 68
Mauritania	Western Africa	MR	MRT	40	0	3	Inf	Inf	4649660	7.77853e+09	Lower middle income	8.60278	5.14236	8 to 68
Reunion	Eastern Africa	GW	REU	44	0	3	Inf	Inf	1967998	1.43176e+09	Low income	22.3577	30.7314	8 to 68
Eritrea	Eastern Africa	ER	ERI	47	0	2	Inf	Inf	3213969	2.065e+09	Low income	14.6237	22.7603	8 to 68
Equatorial Guinea	Middle Africa	GQ	GNQ	57	0	3	Inf	Inf	1402985	1.00219e+10	Upper middle income	40.6277	5.68757	8 to 68
Mauritius	Eastern Africa	MU	MUS	58	0	4	Inf	Inf	1265740	1.09141e+10	Upper middle income	45.823	5.31424	8 to 68
Algeria	Northern Africa	DZ	DZA	63	0	6	Inf	Inf	43851043	1.45164e+11	Upper middle income	1.43668	0.433992	8 to 68
Djibouti	Eastern Africa	DJ	DJI	63	0	2	Inf	Inf	988002	3.3844e+09	Lower middle income	63.7651	18.6148	8 to 68
Chad	Middle Africa	TD	TCD	88	0	10	Inf	Inf	16425859	1.00931e+10	Low income	5.35741	8.71881	69 to 318
Somalia	Eastern Africa	SO	SOM	93	1	4	400	300	15893219	4.91761e+09	Low income	5.85155	18.9116	69 to 318
Liberia	Western Africa	LR	LBR	129	3	6	200	100	5057677	2950000000	Low income	25.5058	43.7288	69 to 318
Libyan Arab Jamahiriya	Northern Africa	LY	LBY	133	0	5	Inf	Inf	6871287	2.54185e+10	Upper middle income	19.3559	5.23242	69 to 318
Angola	Middle Africa	AO	AGO	137	0	11	Inf	Inf	32866268	6.23069e+10	Lower middle income	4.16841	2.19879	69 to 318
Madagascar	Eastern Africa	MG	MDG	148	0	10	Inf	Inf	27691019	1.37206e+10	Low income	5.34469	10.7867	69 to 318
Sierra Leone	Western Africa	SL	SLE	172	0	24	Inf	Inf	7976985	3.86502e+09	Low income	21.562	44.5017	69 to 318
Burundi	Eastern Africa	BI	BDI	214	6	16	266.666666666667	166.666666666667	11890781	3.25819e+09	Low income	17.9971	65.6807	69 to 318
Niger	Western Africa	NE	NER	214	1	10	1000	900	24206636	1.36782e+10	Low income	8.84055	15.6453	69 to 318
Tunisia	Northern Africa	TN	TUN	218	0	16	Inf	Inf	11818618	3.92357e+10	Lower middle income	18.4455	5.55617	69 to 318
Morocco	Northern Africa	MA	MAR	311	0	22	Inf	Inf	36910558	1.12871e+11	Lower middle income	8.42577	2.75537	69 to 318
Togo	Western Africa	TG	TGO	328	0	26	Inf	Inf	8278737	7.57464e+09	Low income	39.6196	43.3024	319 to 685
Benin	Western Africa	BJ	BEN	334	0	30	Inf	Inf	12123198	1.56515e+10	Low income	27.5505	21.3397	319 to 685
Cape Verde	Western Africa	CV	CPV	340	0	44	Inf	Inf	555988	1.7037e+09	Lower middle income	611.524	199.566	319 to 685
Central African Republic	Middle Africa	CF	CAF	341	11	16	145.454545454545	45.4545454545455	4829764	2.30308e+09	Low income	70.6039	148.063	319 to 685
Guinea-Bissau	Western Africa	GW	GNB	348	2	15	750	650	1967998	1.43176e+09	Low income	176.829	243.058	319 to 685
Sudan	Northern Africa	SD	SDN	372	0	42	Inf	Inf	43849269	2.61108e+10	Lower middle income	8.48361	14.247	319 to 685
Gabon	Middle Africa	GA	GAB	398	2	19	950	850	2225728	1.55932e+10	Upper middle income	178.818	25.524	319 to 685
Lesotho	Southern Africa	LS	LSO	406	0	44	Inf	Inf	2142252	1.84451e+09	Lower middle income	189.52	220.113	319 to 685
Gambia	Western Africa	GM	GMB	438	1	26	2600	2500	2416664	1.90193e+09	Low income	181.242	230.292	319 to 685
Namibia	Southern Africa	NA	NAM	461	0	46	Inf	Inf	2540916	1.06999e+10	Upper middle income	181.431	43.0844	319 to 685
Mali	Western Africa	ML	MLI	493	1	37	3700	3600	20250834	1.73938e+10	Low income	24.3447	28.3435	319 to 685
Egypt	Northern Africa	EG	EGY	813	0	99	Inf	Inf	102334403	3.63069e+11	Lower middle income	7.94454	2.23924	686 to 1495
Burkina Faso	Western Africa	BF	BFA	824	1	41	4100	4000	20903278	1.73691e+10	Low income	39.4197	47.4407	686 to 1495
Western Sahara	Northern Africa	ZW	ESH	877	9	15	166.666666666667	66.6666666666667	14862927	1.67685e+10	Lower middle income	59.0059	52.3004	686 to 1495
Swaziland	Southern Africa	SZ	SWZ	927	4	126	3150	3050	1160164	3.96249e+09	Lower middle income	799.025	233.944	686 to 1495
Democratic Republic of the Congo	Middle Africa	CD	COD	937	27	64	237.037037037037	137.037037037037	89561404	4.9869e+10	Low income	10.4621	18.7892	686 to 1495
Senegal	Western Africa	SN	SEN	975	3	55	1833.33333333333	1733.33333333333	16743930	2.49109e+10	Lower middle income	58.2301	39.1395	686 to 1495
Mozambique	Eastern Africa	MZ	MOZ	1104	0	127	Inf	Inf	31255435	1.40214e+10	Low income	35.3219	78.7367	686 to 1495
Rwanda	Eastern Africa	RW	RWA	1155	6	74	1233.33333333333	1133.33333333333	12952209	1.0334e+10	Low income	89.174	111.767	686 to 1495
Cote d'Ivoire	Western Africa	CI	CIV	1169	1	63	6300	6200	26378275	6.13486e+10	Lower middle income	44.3168	19.055	686 to 1495
Congo	Middle Africa	CG	COG	1323	30	97	323.333333333333	223.333333333333	5518092	1.08847e+10	Lower middle income	239.757	121.547	686 to 1495
Guinea	Western Africa	GN	GIN	1451	12	54	450	350	13132792	1.56811e+10	Low income	110.487	92.5321	686 to 1495
Ghana	Western Africa	GH	GHA	1506	1	183	18300	18200	31072945	7.23544e+10	Lower middle income	48.4666	20.8142	1496 to 26907
Botswana	Southern Africa	BW	BWA	1591	0	166	Inf	Inf	2351625	1.57817e+10	Upper middle income	676.553	100.813	1496 to 26907
Cameroon	Middle Africa	CM	CMR	1940	2	159	7950	7850	26545864	3.98021e+10	Lower middle income	73.0811	48.7411	1496 to 26907
Zambia	Eastern Africa	ZM	ZMB	2768	5	211	4220	4120	18383956	1.93201e+10	Lower middle income	150.566	143.271	1496 to 26907
Ethiopia	Eastern Africa	ET	ETH	2965	0	489	Inf	Inf	114963583	1.07645e+11	Low income	25.7908	27.5442	1496 to 26907
Zimbabwe	Eastern Africa	ZW	ZWE	2980	0	262	Inf	Inf	14862927	1.67685e+10	Lower middle income	200.499	177.714	1496 to 26907
Malawi	Eastern Africa	MW	MWI	3483	0	320	Inf	Inf	19129955	1.19618e+10	Low income	182.07	291.176	1496 to 26907
United Republic of Tanzania	Eastern Africa	TZ	TZA	3813	6	297	4950	4850	59734213	6.24097e+10	Low income	63.8328	61.0962	1496 to 26907
Nigeria	Western Africa	NG	NGA	4254	3	417	13900	13800	206139587	4.32294e+11	Lower middle income	20.6365	9.84053	1496 to 26907
Kenya	Eastern Africa	KE	KEN	6118	8	556	6950	6850	53771300	9.88429e+10	Lower middle income	113.778	61.8962	1496 to 26907
Uganda	Eastern Africa	UG	UGA	7045	10	595	5950	5850	45741000	3.7372e+10	Low income	154.019	188.51	1496 to 26907
South Africa	Southern Africa	ZA	ZAF	26907	32	2330	7281.25	7181.25	59308690	3.01924e+11	Upper middle income	453.677	89.1186	1496 to 26907

## Sheet: Search Results_Trends
country	year	publ	iso3c	continent	georegion	yearm	period	iso2c	pop	gdp	region	capital	longitude	latitude	income	lending	sub_region
Algeria	1986	0	DZA	Africa	Northern Africa	1	1986-1990	DZ	23102386	6.36922e+10	Middle East & North Africa	Algiers	3.05097	36.7397	Upper middle income	IBRD	Northern Africa
Algeria	1987	0	DZA	Africa	Northern Africa	2	1986-1990	DZ	23774287	6.67464e+10	Middle East & North Africa	Algiers	3.05097	36.7397	Upper middle income	IBRD	Northern Africa
Algeria	1988	0	DZA	Africa	Northern Africa	3	1986-1990	DZ	24443472	5.90891e+10	Middle East & North Africa	Algiers	3.05097	36.7397	Upper middle income	IBRD	Northern Africa
Algeria	1989	1	DZA	Africa	Northern Africa	4	1986-1990	DZ	25106192	5.56344e+10	Middle East & North Africa	Algiers	3.05097	36.7397	Upper middle income	IBRD	Northern Africa
Algeria	1990	0	DZA	Africa	Northern Africa	5	1986-1990	DZ	25758872	6.20486e+10	Middle East & North Africa	Algiers	3.05097	36.7397	Upper middle income	IBRD	Northern Africa
Algeria	1991	0	DZA	Africa	Northern Africa	6	1991-1995	DZ	26400468	4.57156e+10	Middle East & North Africa	Algiers	3.05097	36.7397	Upper middle income	IBRD	Northern Africa
Algeria	1992	1	DZA	Africa	Northern Africa	7	1991-1995	DZ	27028330	4.80031e+10	Middle East & North Africa	Algiers	3.05097	36.7397	Upper middle income	IBRD	Northern Africa
Algeria	1993	1	DZA	Africa	Northern Africa	8	1991-1995	DZ	27635517	4.99456e+10	Middle East & North Africa	Algiers	3.05097	36.7397	Upper middle income	IBRD	Northern Africa
Algeria	1994	0	DZA	Africa	Northern Africa	9	1991-1995	DZ	28213777	4.25432e+10	Middle East & North Africa	Algiers	3.05097	36.7397	Upper middle income	IBRD	Northern Africa
Algeria	1995	2	DZA	Africa	Northern Africa	10	1991-1995	DZ	28757788	4.17643e+10	Middle East & North Africa	Algiers	3.05097	36.7397	Upper middle income	IBRD	Northern Africa
Algeria	1996	3	DZA	Africa	Northern Africa	11	1996-2000	DZ	29266415	4.69416e+10	Middle East & North Africa	Algiers	3.05097	36.7397	Upper middle income	IBRD	Northern Africa
Algeria	1997	1	DZA	Africa	Northern Africa	12	1996-2000	DZ	29742980	4.81776e+10	Middle East & North Africa	Algiers	3.05097	36.7397	Upper middle income	IBRD	Northern Africa
Algeria	1998	3	DZA	Africa	Northern Africa	13	1996-2000	DZ	30192750	4.81877e+10	Middle East & North Africa	Algiers	3.05097	36.7397	Upper middle income	IBRD	Northern Africa
Algeria	1999	0	DZA	Africa	Northern Africa	14	1996-2000	DZ	30623406	4.86407e+10	Middle East & North Africa	Algiers	3.05097	36.7397	Upper middle income	IBRD	Northern Africa
Algeria	2000	1	DZA	Africa	Northern Africa	15	1996-2000	DZ	31042238	5.47904e+10	Middle East & North Africa	Algiers	3.05097	36.7397	Upper middle income	IBRD	Northern Africa
Algeria	2001	2	DZA	Africa	Northern Africa	16	2001-2005	DZ	31451513	5.47447e+10	Middle East & North Africa	Algiers	3.05097	36.7397	Upper middle income	IBRD	Northern Africa
Algeria	2002	0	DZA	Africa	Northern Africa	17	2001-2005	DZ	31855110	5.67603e+10	Middle East & North Africa	Algiers	3.05097	36.7397	Upper middle income	IBRD	Northern Africa
Algeria	2003	2	DZA	Africa	Northern Africa	18	2001-2005	DZ	32264159	6.78638e+10	Middle East & North Africa	Algiers	3.05097	36.7397	Upper middle income	IBRD	Northern Africa
Algeria	2004	0	DZA	Africa	Northern Africa	19	2001-2005	DZ	32692153	8.53326e+10	Middle East & North Africa	Algiers	3.05097	36.7397	Upper middle income	IBRD	Northern Africa
Algeria	2005	0	DZA	Africa	Northern Africa	20	2001-2005	DZ	33149720	1.03198e+11	Middle East & North Africa	Algiers	3.05097	36.7397	Upper middle income	IBRD	Northern Africa
Algeria	2006	1	DZA	Africa	Northern Africa	21	2006-2010	DZ	33641007	1.17027e+11	Middle East & North Africa	Algiers	3.05097	36.7397	Upper middle income	IBRD	Northern Africa
Algeria	2007	0	DZA	Africa	Northern Africa	22	2006-2010	DZ	34166976	1.34977e+11	Middle East & North Africa	Algiers	3.05097	36.7397	Upper middle income	IBRD	Northern Africa
Algeria	2008	4	DZA	Africa	Northern Africa	23	2006-2010	DZ	34730604	1.71001e+11	Middle East & North Africa	Algiers	3.05097	36.7397	Upper middle income	IBRD	Northern Africa
Algeria	2009	5	DZA	Africa	Northern Africa	24	2006-2010	DZ	35333882	1.37211e+11	Middle East & North Africa	Algiers	3.05097	36.7397	Upper middle income	IBRD	Northern Africa
Algeria	2010	1	DZA	Africa	Northern Africa	25	2006-2010	DZ	35977451	1.61207e+11	Middle East & North Africa	Algiers	3.05097	36.7397	Upper middle income	IBRD	Northern Africa
Algeria	2011	0	DZA	Africa	Northern Africa	26	2011-2015	DZ	36661438	2.00013e+11	Middle East & North Africa	Algiers	3.05097	36.7397	Upper middle income	IBRD	Northern Africa
Algeria	2012	0	DZA	Africa	Northern Africa	27	2011-2015	DZ	37383899	2.09059e+11	Middle East & North Africa	Algiers	3.05097	36.7397	Upper middle income	IBRD	Northern Africa
Algeria	2013	1	DZA	Africa	Northern Africa	28	2011-2015	DZ	38140135	2.09755e+11	Middle East & North Africa	Algiers	3.05097	36.7397	Upper middle income	IBRD	Northern Africa
Algeria	2014	4	DZA	Africa	Northern Africa	29	2011-2015	DZ	38923688	2.1381e+11	Middle East & North Africa	Algiers	3.05097	36.7397	Upper middle income	IBRD	Northern Africa
Algeria	2015	1	DZA	Africa	Northern Africa	30	2011-2015	DZ	39728020	1.65979e+11	Middle East & North Africa	Algiers	3.05097	36.7397	Upper middle income	IBRD	Northern Africa
Algeria	2016	4	DZA	Africa	Northern Africa	31	2016-2020	DZ	40551398	1.60034e+11	Middle East & North Africa	Algiers	3.05097	36.7397	Upper middle income	IBRD	Northern Africa
Algeria	2017	8	DZA	Africa	Northern Africa	32	2016-2020	DZ	41389174	1.70097e+11	Middle East & North Africa	Algiers	3.05097	36.7397	Upper middle income	IBRD	Northern Africa
Algeria	2018	5	DZA	Africa	Northern Africa	33	2016-2020	DZ	42228415	1.75415e+11	Middle East & North Africa	Algiers	3.05097	36.7397	Upper middle income	IBRD	Northern Africa
Algeria	2019	6	DZA	Africa	Northern Africa	34	2016-2020	DZ	43053054	1.71158e+11	Middle East & North Africa	Algiers	3.05097	36.7397	Upper middle income	IBRD	Northern Africa
Algeria	2020	6	DZA	Africa	Northern Africa	35	2016-2020	DZ	43851043	1.45164e+11	Middle East & North Africa	Algiers	3.05097	36.7397	Upper middle income	IBRD	Northern Africa
Angola	1986	0	AGO	Africa	Middle Africa	1	1986-1990	AO	10320116	7.07679e+09	Sub-Saharan Africa	Luanda	13.242	-8.81155	Lower middle income	IBRD	Middle Africa
Angola	1987	2	AGO	Africa	Middle Africa	2	1986-1990	AO	10689247	8.08928e+09	Sub-Saharan Africa	Luanda	13.242	-8.81155	Lower middle income	IBRD	Middle Africa
Angola	1988	3	AGO	Africa	Middle Africa	3	1986-1990	AO	11068051	8.77512e+09	Sub-Saharan Africa	Luanda	13.242	-8.81155	Lower middle income	IBRD	Middle Africa
Angola	1989	1	AGO	Africa	Middle Africa	4	1986-1990	AO	11454784	1.02079e+10	Sub-Saharan Africa	Luanda	13.242	-8.81155	Lower middle income	IBRD	Middle Africa
Angola	1990	5	AGO	Africa	Middle Africa	5	1986-1990	AO	11848385	1.12363e+10	Sub-Saharan Africa	Luanda	13.242	-8.81155	Lower middle income	IBRD	Middle Africa
Angola	1991	1	AGO	Africa	Middle Africa	6	1991-1995	AO	12248901	1.12363e+10	Sub-Saharan Africa	Luanda	13.242	-8.81155	Lower middle income	IBRD	Middle Africa
Angola	1992	2	AGO	Africa	Middle Africa	7	1991-1995	AO	12657361	1.12363e+10	Sub-Saharan Africa	Luanda	13.242	-8.81155	Lower middle income	IBRD	Middle Africa
Angola	1993	1	AGO	Africa	Middle Africa	8	1991-1995	AO	13075044	1.12363e+10	Sub-Saharan Africa	Luanda	13.242	-8.81155	Lower middle income	IBRD	Middle Africa
Angola	1994	0	AGO	Africa	Middle Africa	9	1991-1995	AO	13503753	3390500000	Sub-Saharan Africa	Luanda	13.242	-8.81155	Lower middle income	IBRD	Middle Africa
Angola	1995	4	AGO	Africa	Middle Africa	10	1991-1995	AO	13945205	5.56122e+09	Sub-Saharan Africa	Luanda	13.242	-8.81155	Lower middle income	IBRD	Middle Africa
Angola	1996	2	AGO	Africa	Middle Africa	11	1996-2000	AO	14400722	7.52696e+09	Sub-Saharan Africa	Luanda	13.242	-8.81155	Lower middle income	IBRD	Middle Africa
Angola	1997	1	AGO	Africa	Middle Africa	12	1996-2000	AO	14871572	7.64972e+09	Sub-Saharan Africa	Luanda	13.242	-8.81155	Lower middle income	IBRD	Middle Africa
Angola	1998	5	AGO	Africa	Middle Africa	13	1996-2000	AO	15359600	6.50662e+09	Sub-Saharan Africa	Luanda	13.242	-8.81155	Lower middle income	IBRD	Middle Africa
Angola	1999	0	AGO	Africa	Middle Africa	14	1996-2000	AO	15866871	6.15294e+09	Sub-Saharan Africa	Luanda	13.242	-8.81155	Lower middle income	IBRD	Middle Africa
Angola	2000	1	AGO	Africa	Middle Africa	15	1996-2000	AO	16395477	9.12963e+09	Sub-Saharan Africa	Luanda	13.242	-8.81155	Lower middle income	IBRD	Middle Africa
Angola	2001	1	AGO	Africa	Middle Africa	16	2001-2005	AO	16945753	8.93606e+09	Sub-Saharan Africa	Luanda	13.242	-8.81155	Lower middle income	IBRD	Middle Africa
Angola	2002	0	AGO	Africa	Middle Africa	17	2001-2005	AO	17519418	1.52856e+10	Sub-Saharan Africa	Luanda	13.242	-8.81155	Lower middle income	IBRD	Middle Africa
Angola	2003	2	AGO	Africa	Middle Africa	18	2001-2005	AO	18121477	1.78127e+10	Sub-Saharan Africa	Luanda	13.242	-8.81155	Lower middle income	IBRD	Middle Africa
Angola	2004	2	AGO	Africa	Middle Africa	19	2001-2005	AO	18758138	2.35521e+10	Sub-Saharan Africa	Luanda	13.242	-8.81155	Lower middle income	IBRD	Middle Africa
Angola	2005	6	AGO	Africa	Middle Africa	20	2001-2005	AO	19433604	3.69709e+10	Sub-Saharan Africa	Luanda	13.242	-8.81155	Lower middle income	IBRD	Middle Africa
Angola	2006	2	AGO	Africa	Middle Africa	21	2006-2010	AO	20149905	5.2381e+10	Sub-Saharan Africa	Luanda	13.242	-8.81155	Lower middle income	IBRD	Middle Africa
Angola	2007	5	AGO	Africa	Middle Africa	22	2006-2010	AO	20905360	6.52665e+10	Sub-Saharan Africa	Luanda	13.242	-8.81155	Lower middle income	IBRD	Middle Africa
Angola	2008	5	AGO	Africa	Middle Africa	23	2006-2010	AO	21695636	8.85386e+10	Sub-Saharan Africa	Luanda	13.242	-8.81155	Lower middle income	IBRD	Middle Africa
Angola	2009	4	AGO	Africa	Middle Africa	24	2006-2010	AO	22514275	7.03072e+10	Sub-Saharan Africa	Luanda	13.242	-8.81155	Lower middle income	IBRD	Middle Africa
Angola	2010	2	AGO	Africa	Middle Africa	25	2006-2010	AO	23356247	8.37995e+10	Sub-Saharan Africa	Luanda	13.242	-8.81155	Lower middle income	IBRD	Middle Africa
Angola	2011	6	AGO	Africa	Middle Africa	26	2011-2015	AO	24220660	1.1179e+11	Sub-Saharan Africa	Luanda	13.242	-8.81155	Lower middle income	IBRD	Middle Africa
Angola	2012	4	AGO	Africa	Middle Africa	27	2011-2015	AO	25107925	1.28053e+11	Sub-Saharan Africa	Luanda	13.242	-8.81155	Lower middle income	IBRD	Middle Africa
Angola	2013	10	AGO	Africa	Middle Africa	28	2011-2015	AO	26015786	1.3671e+11	Sub-Saharan Africa	Luanda	13.242	-8.81155	Lower middle income	IBRD	Middle Africa
Angola	2014	7	AGO	Africa	Middle Africa	29	2011-2015	AO	26941773	1.45712e+11	Sub-Saharan Africa	Luanda	13.242	-8.81155	Lower middle income	IBRD	Middle Africa
Angola	2015	11	AGO	Africa	Middle Africa	30	2011-2015	AO	27884380	1.16194e+11	Sub-Saharan Africa	Luanda	13.242	-8.81155	Lower middle income	IBRD	Middle Africa
Angola	2016	13	AGO	Africa	Middle Africa	31	2016-2020	AO	28842482	1.01124e+11	Sub-Saharan Africa	Luanda	13.242	-8.81155	Lower middle income	IBRD	Middle Africa
Angola	2017	4	AGO	Africa	Middle Africa	32	2016-2020	AO	29816769	1.22124e+11	Sub-Saharan Africa	Luanda	13.242	-8.81155	Lower middle income	IBRD	Middle Africa
Angola	2018	7	AGO	Africa	Middle Africa	33	2016-2020	AO	30809787	1.01353e+11	Sub-Saharan Africa	Luanda	13.242	-8.81155	Lower middle income	IBRD	Middle Africa
Angola	2019	7	AGO	Africa	Middle Africa	34	2016-2020	AO	31825299	8.94172e+10	Sub-Saharan Africa	Luanda	13.242	-8.81155	Lower middle income	IBRD	Middle Africa
Angola	2020	11	AGO	Africa	Middle Africa	35	2016-2020	AO	32866268	6.23069e+10	Sub-Saharan Africa	Luanda	13.242	-8.81155	Lower middle income	IBRD	Middle Africa
Benin	1986	0	BEN	Africa	Western Africa	1	1986-1990	BJ	4404504	1.3361e+09	Sub-Saharan Africa	Porto-Novo	2.6323	6.4779	Low income	IDA	Western Africa
Benin	1987	1	BEN	Africa	Western Africa	2	1986-1990	BJ	4535262	1.56241e+09	Sub-Saharan Africa	Porto-Novo	2.6323	6.4779	Low income	IDA	Western Africa
Benin	1988	1	BEN	Africa	Western Africa	3	1986-1990	BJ	4672844	1.62025e+09	Sub-Saharan Africa	Porto-Novo	2.6323	6.4779	Low income	IDA	Western Africa
Benin	1989	0	BEN	Africa	Western Africa	4	1986-1990	BJ	4820020	1.50229e+09	Sub-Saharan Africa	Porto-Novo	2.6323	6.4779	Low income	IDA	Western Africa
Benin	1990	4	BEN	Africa	Western Africa	5	1986-1990	BJ	4978489	1.95997e+09	Sub-Saharan Africa	Porto-Novo	2.6323	6.4779	Low income	IDA	Western Africa
Benin	1991	1	BEN	Africa	Western Africa	6	1991-1995	BJ	5149496	1.98644e+09	Sub-Saharan Africa	Porto-Novo	2.6323	6.4779	Low income	IDA	Western Africa
Benin	1992	5	BEN	Africa	Western Africa	7	1991-1995	BJ	5331805	1.69532e+09	Sub-Saharan Africa	Porto-Novo	2.6323	6.4779	Low income	IDA	Western Africa
Benin	1993	5	BEN	Africa	Western Africa	8	1991-1995	BJ	5521761	2.27456e+09	Sub-Saharan Africa	Porto-Novo	2.6323	6.4779	Low income	IDA	Western Africa
Benin	1994	6	BEN	Africa	Western Africa	9	1991-1995	BJ	5714215	1.59808e+09	Sub-Saharan Africa	Porto-Novo	2.6323	6.4779	Low income	IDA	Western Africa
Benin	1995	3	BEN	Africa	Western Africa	10	1991-1995	BJ	5905552	2.16963e+09	Sub-Saharan Africa	Porto-Novo	2.6323	6.4779	Low income	IDA	Western Africa
Benin	1996	7	BEN	Africa	Western Africa	11	1996-2000	BJ	6094272	2.36112e+09	Sub-Saharan Africa	Porto-Novo	2.6323	6.4779	Low income	IDA	Western Africa
Benin	1997	2	BEN	Africa	Western Africa	12	1996-2000	BJ	6281644	2.2683e+09	Sub-Saharan Africa	Porto-Novo	2.6323	6.4779	Low income	IDA	Western Africa
Benin	1998	3	BEN	Africa	Western Africa	13	1996-2000	BJ	6470275	2.45509e+09	Sub-Saharan Africa	Porto-Novo	2.6323	6.4779	Low income	IDA	Western Africa
Benin	1999	2	BEN	Africa	Western Africa	14	1996-2000	BJ	6664102	3.67739e+09	Sub-Saharan Africa	Porto-Novo	2.6323	6.4779	Low income	IDA	Western Africa
Benin	2000	5	BEN	Africa	Western Africa	15	1996-2000	BJ	6865946	3.51999e+09	Sub-Saharan Africa	Porto-Novo	2.6323	6.4779	Low income	IDA	Western Africa
Benin	2001	14	BEN	Africa	Western Africa	16	2001-2005	BJ	7076728	3.66622e+09	Sub-Saharan Africa	Porto-Novo	2.6323	6.4779	Low income	IDA	Western Africa
Benin	2002	4	BEN	Africa	Western Africa	17	2001-2005	BJ	7295400	4.19434e+09	Sub-Saharan Africa	Porto-Novo	2.6323	6.4779	Low income	IDA	Western Africa
Benin	2003	5	BEN	Africa	Western Africa	18	2001-2005	BJ	7520556	5.34926e+09	Sub-Saharan Africa	Porto-Novo	2.6323	6.4779	Low income	IDA	Western Africa
Benin	2004	7	BEN	Africa	Western Africa	19	2001-2005	BJ	7750003	6.19027e+09	Sub-Saharan Africa	Porto-Novo	2.6323	6.4779	Low income	IDA	Western Africa
Benin	2005	2	BEN	Africa	Western Africa	20	2001-2005	BJ	7982223	6.56765e+09	Sub-Saharan Africa	Porto-Novo	2.6323	6.4779	Low income	IDA	Western Africa
Benin	2006	6	BEN	Africa	Western Africa	21	2006-2010	BJ	8216893	7.03411e+09	Sub-Saharan Africa	Porto-Novo	2.6323	6.4779	Low income	IDA	Western Africa
Benin	2007	10	BEN	Africa	Western Africa	22	2006-2010	BJ	8454790	8.16905e+09	Sub-Saharan Africa	Porto-Novo	2.6323	6.4779	Low income	IDA	Western Africa
Benin	2008	12	BEN	Africa	Western Africa	23	2006-2010	BJ	8696915	9.78773e+09	Sub-Saharan Africa	Porto-Novo	2.6323	6.4779	Low income	IDA	Western Africa
Benin	2009	18	BEN	Africa	Western Africa	24	2006-2010	BJ	8944713	9.73863e+09	Sub-Saharan Africa	Porto-Novo	2.6323	6.4779	Low income	IDA	Western Africa
Benin	2010	14	BEN	Africa	Western Africa	25	2006-2010	BJ	9199254	9.53535e+09	Sub-Saharan Africa	Porto-Novo	2.6323	6.4779	Low income	IDA	Western Africa
Benin	2011	11	BEN	Africa	Western Africa	26	2011-2015	BJ	9460829	1.06933e+10	Sub-Saharan Africa	Porto-Novo	2.6323	6.4779	Low income	IDA	Western Africa
Benin	2012	16	BEN	Africa	Western Africa	27	2011-2015	BJ	9729254	1.11414e+10	Sub-Saharan Africa	Porto-Novo	2.6323	6.4779	Low income	IDA	Western Africa
Benin	2013	25	BEN	Africa	Western Africa	28	2011-2015	BJ	10004594	1.25178e+10	Sub-Saharan Africa	Porto-Novo	2.6323	6.4779	Low income	IDA	Western Africa
Benin	2014	18	BEN	Africa	Western Africa	29	2011-2015	BJ	10286839	1.32845e+10	Sub-Saharan Africa	Porto-Novo	2.6323	6.4779	Low income	IDA	Western Africa
Benin	2015	24	BEN	Africa	Western Africa	30	2011-2015	BJ	10575962	1.13882e+10	Sub-Saharan Africa	Porto-Novo	2.6323	6.4779	Low income	IDA	Western Africa
Benin	2016	15	BEN	Africa	Western Africa	31	2016-2020	BJ	10872072	1.18211e+10	Sub-Saharan Africa	Porto-Novo	2.6323	6.4779	Low income	IDA	Western Africa
Benin	2017	20	BEN	Africa	Western Africa	32	2016-2020	BJ	11175192	1.27017e+10	Sub-Saharan Africa	Porto-Novo	2.6323	6.4779	Low income	IDA	Western Africa
Benin	2018	20	BEN	Africa	Western Africa	33	2016-2020	BJ	11485035	1.4251e+10	Sub-Saharan Africa	Porto-Novo	2.6323	6.4779	Low income	IDA	Western Africa
Benin	2019	18	BEN	Africa	Western Africa	34	2016-2020	BJ	11801151	1.43917e+10	Sub-Saharan Africa	Porto-Novo	2.6323	6.4779	Low income	IDA	Western Africa
Benin	2020	30	BEN	Africa	Western Africa	35	2016-2020	BJ	12123198	1.56515e+10	Sub-Saharan Africa	Porto-Novo	2.6323	6.4779	Low income	IDA	Western Africa
Congo	1986	30	COG	Africa	Middle Africa	1	1986-1990	CG	2112359	1.84927e+09	Sub-Saharan Africa	Brazzaville	15.2662	-4.2767	Lower middle income	Blend	Middle Africa
Congo	1987	28	COG	Africa	Middle Africa	2	1986-1990	CG	2171319	2.29775e+09	Sub-Saharan Africa	Brazzaville	15.2662	-4.2767	Lower middle income	Blend	Middle Africa
Congo	1988	34	COG	Africa	Middle Africa	3	1986-1990	CG	2231462	2.21254e+09	Sub-Saharan Africa	Brazzaville	15.2662	-4.2767	Lower middle income	Blend	Middle Africa
Congo	1989	22	COG	Africa	Middle Africa	4	1986-1990	CG	2293161	2.38959e+09	Sub-Saharan Africa	Brazzaville	15.2662	-4.2767	Lower middle income	Blend	Middle Africa
Congo	1990	46	COG	Africa	Middle Africa	5	1986-1990	CG	2356740	2.79875e+09	Sub-Saharan Africa	Brazzaville	15.2662	-4.2767	Lower middle income	Blend	Middle Africa
Congo	1991	46	COG	Africa	Middle Africa	6	1991-1995	CG	2422312	2.72485e+09	Sub-Saharan Africa	Brazzaville	15.2662	-4.2767	Lower middle income	Blend	Middle Africa
Congo	1992	35	COG	Africa	Middle Africa	7	1991-1995	CG	2489945	2.93322e+09	Sub-Saharan Africa	Brazzaville	15.2662	-4.2767	Lower middle income	Blend	Middle Africa
Congo	1993	48	COG	Africa	Middle Africa	8	1991-1995	CG	2559880	2.68432e+09	Sub-Saharan Africa	Brazzaville	15.2662	-4.2767	Lower middle income	Blend	Middle Africa
Congo	1994	35	COG	Africa	Middle Africa	9	1991-1995	CG	2632345	1.76937e+09	Sub-Saharan Africa	Brazzaville	15.2662	-4.2767	Lower middle income	Blend	Middle Africa
Congo	1995	22	COG	Africa	Middle Africa	10	1991-1995	CG	2707532	2.116e+09	Sub-Saharan Africa	Brazzaville	15.2662	-4.2767	Lower middle income	Blend	Middle Africa
Congo	1996	15	COG	Africa	Middle Africa	11	1996-2000	CG	2785815	2.5407e+09	Sub-Saharan Africa	Brazzaville	15.2662	-4.2767	Lower middle income	Blend	Middle Africa
Congo	1997	18	COG	Africa	Middle Africa	12	1996-2000	CG	2867283	2.32272e+09	Sub-Saharan Africa	Brazzaville	15.2662	-4.2767	Lower middle income	Blend	Middle Africa
Congo	1998	23	COG	Africa	Middle Africa	13	1996-2000	CG	2951651	1.94948e+09	Sub-Saharan Africa	Brazzaville	15.2662	-4.2767	Lower middle income	Blend	Middle Africa
Congo	1999	17	COG	Africa	Middle Africa	14	1996-2000	CG	3038432	2.35391e+09	Sub-Saharan Africa	Brazzaville	15.2662	-4.2767	Lower middle income	Blend	Middle Africa
Congo	2000	27	COG	Africa	Middle Africa	15	1996-2000	CG	3127420	3.22793e+09	Sub-Saharan Africa	Brazzaville	15.2662	-4.2767	Lower middle income	Blend	Middle Africa
Congo	2001	21	COG	Africa	Middle Africa	16	2001-2005	CG	3217930	2.7967e+09	Sub-Saharan Africa	Brazzaville	15.2662	-4.2767	Lower middle income	Blend	Middle Africa
Congo	2002	17	COG	Africa	Middle Africa	17	2001-2005	CG	3310376	3.03425e+09	Sub-Saharan Africa	Brazzaville	15.2662	-4.2767	Lower middle income	Blend	Middle Africa
Congo	2003	9	COG	Africa	Middle Africa	18	2001-2005	CG	3406915	3.50372e+09	Sub-Saharan Africa	Brazzaville	15.2662	-4.2767	Lower middle income	Blend	Middle Africa
Congo	2004	21	COG	Africa	Middle Africa	19	2001-2005	CG	3510468	4.65698e+09	Sub-Saharan Africa	Brazzaville	15.2662	-4.2767	Lower middle income	Blend	Middle Africa
Congo	2005	17	COG	Africa	Middle Africa	20	2001-2005	CG	3622775	6.64736e+09	Sub-Saharan Africa	Brazzaville	15.2662	-4.2767	Lower middle income	Blend	Middle Africa
Congo	2006	18	COG	Africa	Middle Africa	21	2006-2010	CG	3745143	8.06513e+09	Sub-Saharan Africa	Brazzaville	15.2662	-4.2767	Lower middle income	Blend	Middle Africa
Congo	2007	31	COG	Africa	Middle Africa	22	2006-2010	CG	3876123	8.7711e+09	Sub-Saharan Africa	Brazzaville	15.2662	-4.2767	Lower middle income	Blend	Middle Africa
Congo	2008	45	COG	Africa	Middle Africa	23	2006-2010	CG	4011487	1.16029e+10	Sub-Saharan Africa	Brazzaville	15.2662	-4.2767	Lower middle income	Blend	Middle Africa
Congo	2009	34	COG	Africa	Middle Africa	24	2006-2010	CG	4145400	9.68432e+09	Sub-Saharan Africa	Brazzaville	15.2662	-4.2767	Lower middle income	Blend	Middle Africa
Congo	2010	29	COG	Africa	Middle Africa	25	2006-2010	CG	4273738	1.31356e+10	Sub-Saharan Africa	Brazzaville	15.2662	-4.2767	Lower middle income	Blend	Middle Africa
Congo	2011	35	COG	Africa	Middle Africa	26	2011-2015	CG	4394842	1.56349e+10	Sub-Saharan Africa	Brazzaville	15.2662	-4.2767	Lower middle income	Blend	Middle Africa
Congo	2012	43	COG	Africa	Middle Africa	27	2011-2015	CG	4510197	1.76939e+10	Sub-Saharan Africa	Brazzaville	15.2662	-4.2767	Lower middle income	Blend	Middle Africa
Congo	2013	42	COG	Africa	Middle Africa	28	2011-2015	CG	4622757	1.79536e+10	Sub-Saharan Africa	Brazzaville	15.2662	-4.2767	Lower middle income	Blend	Middle Africa
Congo	2014	62	COG	Africa	Middle Africa	29	2011-2015	CG	4736965	1.78891e+10	Sub-Saharan Africa	Brazzaville	15.2662	-4.2767	Lower middle income	Blend	Middle Africa
Congo	2015	55	COG	Africa	Middle Africa	30	2011-2015	CG	4856093	1.18855e+10	Sub-Saharan Africa	Brazzaville	15.2662	-4.2767	Lower middle income	Blend	Middle Africa
Congo	2016	74	COG	Africa	Middle Africa	31	2016-2020	CG	4980996	1.01585e+10	Sub-Saharan Africa	Brazzaville	15.2662	-4.2767	Lower middle income	Blend	Middle Africa
Congo	2017	79	COG	Africa	Middle Africa	32	2016-2020	CG	5110701	1.1109e+10	Sub-Saharan Africa	Brazzaville	15.2662	-4.2767	Lower middle income	Blend	Middle Africa
Congo	2018	64	COG	Africa	Middle Africa	33	2016-2020	CG	5244363	1.36427e+10	Sub-Saharan Africa	Brazzaville	15.2662	-4.2767	Lower middle income	Blend	Middle Africa
Congo	2019	84	COG	Africa	Middle Africa	34	2016-2020	CG	5380504	1.26936e+10	Sub-Saharan Africa	Brazzaville	15.2662	-4.2767	Lower middle income	Blend	Middle Africa
Congo	2020	97	COG	Africa	Middle Africa	35	2016-2020	CG	5518092	1.08847e+10	Sub-Saharan Africa	Brazzaville	15.2662	-4.2767	Lower middle income	Blend	Middle Africa
Democratic Republic of the Congo	1986	27	COD	Africa	Middle Africa	1	1986-1990	CD	30683877	8.04298e+09	Sub-Saharan Africa	Kinshasa	15.3222	-4.325	Low income	IDA	Middle Africa
Democratic Republic of the Congo	1987	25	COD	Africa	Middle Africa	2	1986-1990	CD	31528702	7.17502e+09	Sub-Saharan Africa	Kinshasa	15.3222	-4.325	Low income	IDA	Middle Africa
Democratic Republic of the Congo	1988	26	COD	Africa	Middle Africa	3	1986-1990	CD	32443784	9.20733e+09	Sub-Saharan Africa	Kinshasa	15.3222	-4.325	Low income	IDA	Middle Africa
Democratic Republic of the Congo	1989	17	COD	Africa	Middle Africa	4	1986-1990	CD	33464767	8.82205e+09	Sub-Saharan Africa	Kinshasa	15.3222	-4.325	Low income	IDA	Middle Africa
Democratic Republic of the Congo	1990	32	COD	Africa	Middle Africa	5	1986-1990	CD	34612023	9.32931e+09	Sub-Saharan Africa	Kinshasa	15.3222	-4.325	Low income	IDA	Middle Africa
Democratic Republic of the Congo	1991	36	COD	Africa	Middle Africa	6	1991-1995	CD	35908240	9.63391e+09	Sub-Saharan Africa	Kinshasa	15.3222	-4.325	Low income	IDA	Middle Africa
Democratic Republic of the Congo	1992	29	COD	Africa	Middle Africa	7	1991-1995	CD	37333917	8.2272e+09	Sub-Saharan Africa	Kinshasa	15.3222	-4.325	Low income	IDA	Middle Africa
Democratic Republic of the Congo	1993	39	COD	Africa	Middle Africa	8	1991-1995	CD	38815835	1.07062e+10	Sub-Saharan Africa	Kinshasa	15.3222	-4.325	Low income	IDA	Middle Africa
Democratic Republic of the Congo	1994	24	COD	Africa	Middle Africa	9	1991-1995	CD	40252973	5.84053e+09	Sub-Saharan Africa	Kinshasa	15.3222	-4.325	Low income	IDA	Middle Africa
Democratic Republic of the Congo	1995	17	COD	Africa	Middle Africa	10	1991-1995	CD	41576239	5.64703e+09	Sub-Saharan Africa	Kinshasa	15.3222	-4.325	Low income	IDA	Middle Africa
Democratic Republic of the Congo	1996	10	COD	Africa	Middle Africa	11	1996-2000	CD	42757239	5.77202e+09	Sub-Saharan Africa	Kinshasa	15.3222	-4.325	Low income	IDA	Middle Africa
Democratic Republic of the Congo	1997	11	COD	Africa	Middle Africa	12	1996-2000	CD	43827191	6.09106e+09	Sub-Saharan Africa	Kinshasa	15.3222	-4.325	Low income	IDA	Middle Africa
Democratic Republic of the Congo	1998	13	COD	Africa	Middle Africa	13	1996-2000	CD	44849968	6.21572e+09	Sub-Saharan Africa	Kinshasa	15.3222	-4.325	Low income	IDA	Middle Africa
Democratic Republic of the Congo	1999	9	COD	Africa	Middle Africa	14	1996-2000	CD	45919615	4.71126e+09	Sub-Saharan Africa	Kinshasa	15.3222	-4.325	Low income	IDA	Middle Africa
Democratic Republic of the Congo	2000	16	COD	Africa	Middle Africa	15	1996-2000	CD	47105830	1.9088e+10	Sub-Saharan Africa	Kinshasa	15.3222	-4.325	Low income	IDA	Middle Africa
Democratic Republic of the Congo	2001	16	COD	Africa	Middle Africa	16	2001-2005	CD	48428534	7.43819e+09	Sub-Saharan Africa	Kinshasa	15.3222	-4.325	Low income	IDA	Middle Africa
Democratic Republic of the Congo	2002	8	COD	Africa	Middle Africa	17	2001-2005	CD	49871670	8.72804e+09	Sub-Saharan Africa	Kinshasa	15.3222	-4.325	Low income	IDA	Middle Africa
Democratic Republic of the Congo	2003	4	COD	Africa	Middle Africa	18	2001-2005	CD	51425583	8.93757e+09	Sub-Saharan Africa	Kinshasa	15.3222	-4.325	Low income	IDA	Middle Africa
Democratic Republic of the Congo	2004	12	COD	Africa	Middle Africa	19	2001-2005	CD	53068869	1.02975e+10	Sub-Saharan Africa	Kinshasa	15.3222	-4.325	Low income	IDA	Middle Africa
Democratic Republic of the Congo	2005	8	COD	Africa	Middle Africa	20	2001-2005	CD	54785894	1.19645e+10	Sub-Saharan Africa	Kinshasa	15.3222	-4.325	Low income	IDA	Middle Africa
Democratic Republic of the Congo	2006	12	COD	Africa	Middle Africa	21	2006-2010	CD	56578046	1.44519e+10	Sub-Saharan Africa	Kinshasa	15.3222	-4.325	Low income	IDA	Middle Africa
Democratic Republic of the Congo	2007	22	COD	Africa	Middle Africa	22	2006-2010	CD	58453687	1.67371e+10	Sub-Saharan Africa	Kinshasa	15.3222	-4.325	Low income	IDA	Middle Africa
Democratic Republic of the Congo	2008	31	COD	Africa	Middle Africa	23	2006-2010	CD	60411195	1.97885e+10	Sub-Saharan Africa	Kinshasa	15.3222	-4.325	Low income	IDA	Middle Africa
Democratic Republic of the Congo	2009	25	COD	Africa	Middle Africa	24	2006-2010	CD	62448572	1.86484e+10	Sub-Saharan Africa	Kinshasa	15.3222	-4.325	Low income	IDA	Middle Africa
Democratic Republic of the Congo	2010	19	COD	Africa	Middle Africa	25	2006-2010	CD	64563853	2.15657e+10	Sub-Saharan Africa	Kinshasa	15.3222	-4.325	Low income	IDA	Middle Africa
Democratic Republic of the Congo	2011	27	COD	Africa	Middle Africa	26	2011-2015	CD	66755151	2.58397e+10	Sub-Saharan Africa	Kinshasa	15.3222	-4.325	Low income	IDA	Middle Africa
Democratic Republic of the Congo	2012	35	COD	Africa	Middle Africa	27	2011-2015	CD	69020749	2.93062e+10	Sub-Saharan Africa	Kinshasa	15.3222	-4.325	Low income	IDA	Middle Africa
Democratic Republic of the Congo	2013	34	COD	Africa	Middle Africa	28	2011-2015	CD	71358804	3.26797e+10	Sub-Saharan Africa	Kinshasa	15.3222	-4.325	Low income	IDA	Middle Africa
Democratic Republic of the Congo	2014	44	COD	Africa	Middle Africa	29	2011-2015	CD	73767445	3.5909e+10	Sub-Saharan Africa	Kinshasa	15.3222	-4.325	Low income	IDA	Middle Africa
Democratic Republic of the Congo	2015	38	COD	Africa	Middle Africa	30	2011-2015	CD	76244532	3.79177e+10	Sub-Saharan Africa	Kinshasa	15.3222	-4.325	Low income	IDA	Middle Africa
Democratic Republic of the Congo	2016	44	COD	Africa	Middle Africa	31	2016-2020	CD	78789130	3.71348e+10	Sub-Saharan Africa	Kinshasa	15.3222	-4.325	Low income	IDA	Middle Africa
Democratic Republic of the Congo	2017	55	COD	Africa	Middle Africa	32	2016-2020	CD	81398765	3.80193e+10	Sub-Saharan Africa	Kinshasa	15.3222	-4.325	Low income	IDA	Middle Africa
Democratic Republic of the Congo	2018	40	COD	Africa	Middle Africa	33	2016-2020	CD	84068092	4.68313e+10	Sub-Saharan Africa	Kinshasa	15.3222	-4.325	Low income	IDA	Middle Africa
Democratic Republic of the Congo	2019	68	COD	Africa	Middle Africa	34	2016-2020	CD	86790568	5.04007e+10	Sub-Saharan Africa	Kinshasa	15.3222	-4.325	Low income	IDA	Middle Africa
Democratic Republic of the Congo	2020	64	COD	Africa	Middle Africa	35	2016-2020	CD	89561404	4.9869e+10	Sub-Saharan Africa	Kinshasa	15.3222	-4.325	Low income	IDA	Middle Africa
Burundi	1986	6	BDI	Africa	Eastern Africa	1	1986-1990	BI	4886745	1.20173e+09	Sub-Saharan Africa	Bujumbura	29.3639	-3.3784	Low income	IDA	Eastern Africa
Burundi	1987	6	BDI	Africa	Eastern Africa	2	1986-1990	BI	5027143	1.13147e+09	Sub-Saharan Africa	Bujumbura	29.3639	-3.3784	Low income	IDA	Eastern Africa
Burundi	1988	4	BDI	Africa	Eastern Africa	3	1986-1990	BI	5168703	1.0824e+09	Sub-Saharan Africa	Bujumbura	29.3639	-3.3784	Low income	IDA	Eastern Africa
Burundi	1989	8	BDI	Africa	Eastern Africa	4	1986-1990	BI	5307069	1.11392e+09	Sub-Saharan Africa	Bujumbura	29.3639	-3.3784	Low income	IDA	Eastern Africa
Burundi	1990	6	BDI	Africa	Eastern Africa	5	1986-1990	BI	5438959	1.1321e+09	Sub-Saharan Africa	Bujumbura	29.3639	-3.3784	Low income	IDA	Eastern Africa
Burundi	1991	10	BDI	Africa	Eastern Africa	6	1991-1995	BI	5564923	1.1674e+09	Sub-Saharan Africa	Bujumbura	29.3639	-3.3784	Low income	IDA	Eastern Africa
Burundi	1992	5	BDI	Africa	Eastern Africa	7	1991-1995	BI	5685569	1.08304e+09	Sub-Saharan Africa	Bujumbura	29.3639	-3.3784	Low income	IDA	Eastern Africa
Burundi	1993	5	BDI	Africa	Eastern Africa	8	1991-1995	BI	5798054	9.38633e+08	Sub-Saharan Africa	Bujumbura	29.3639	-3.3784	Low income	IDA	Eastern Africa
Burundi	1994	10	BDI	Africa	Eastern Africa	9	1991-1995	BI	5898964	9.25031e+08	Sub-Saharan Africa	Bujumbura	29.3639	-3.3784	Low income	IDA	Eastern Africa
Burundi	1995	15	BDI	Africa	Eastern Africa	10	1991-1995	BI	5987044	1.00043e+09	Sub-Saharan Africa	Bujumbura	29.3639	-3.3784	Low income	IDA	Eastern Africa
Burundi	1996	7	BDI	Africa	Eastern Africa	11	1996-2000	BI	6060110	8.69034e+08	Sub-Saharan Africa	Bujumbura	29.3639	-3.3784	Low income	IDA	Eastern Africa
Burundi	1997	4	BDI	Africa	Eastern Africa	12	1996-2000	BI	6122130	9.72896e+08	Sub-Saharan Africa	Bujumbura	29.3639	-3.3784	Low income	IDA	Eastern Africa
Burundi	1998	3	BDI	Africa	Eastern Africa	13	1996-2000	BI	6185564	8.93771e+08	Sub-Saharan Africa	Bujumbura	29.3639	-3.3784	Low income	IDA	Eastern Africa
Burundi	1999	7	BDI	Africa	Eastern Africa	14	1996-2000	BI	6267132	8.08077e+08	Sub-Saharan Africa	Bujumbura	29.3639	-3.3784	Low income	IDA	Eastern Africa
Burundi	2000	0	BDI	Africa	Eastern Africa	15	1996-2000	BI	6378871	8.70486e+08	Sub-Saharan Africa	Bujumbura	29.3639	-3.3784	Low income	IDA	Eastern Africa
Burundi	2001	5	BDI	Africa	Eastern Africa	16	2001-2005	BI	6525546	8.76795e+08	Sub-Saharan Africa	Bujumbura	29.3639	-3.3784	Low income	IDA	Eastern Africa
Burundi	2002	0	BDI	Africa	Eastern Africa	17	2001-2005	BI	6704118	8.25394e+08	Sub-Saharan Africa	Bujumbura	29.3639	-3.3784	Low income	IDA	Eastern Africa
Burundi	2003	1	BDI	Africa	Eastern Africa	18	2001-2005	BI	6909161	7.84654e+08	Sub-Saharan Africa	Bujumbura	29.3639	-3.3784	Low income	IDA	Eastern Africa
Burundi	2004	0	BDI	Africa	Eastern Africa	19	2001-2005	BI	7131688	9.15257e+08	Sub-Saharan Africa	Bujumbura	29.3639	-3.3784	Low income	IDA	Eastern Africa
Burundi	2005	1	BDI	Africa	Eastern Africa	20	2001-2005	BI	7364857	1.11711e+09	Sub-Saharan Africa	Bujumbura	29.3639	-3.3784	Low income	IDA	Eastern Africa
Burundi	2006	2	BDI	Africa	Eastern Africa	21	2006-2010	BI	7607850	1.27338e+09	Sub-Saharan Africa	Bujumbura	29.3639	-3.3784	Low income	IDA	Eastern Africa
Burundi	2007	5	BDI	Africa	Eastern Africa	22	2006-2010	BI	7862226	1.3562e+09	Sub-Saharan Africa	Bujumbura	29.3639	-3.3784	Low income	IDA	Eastern Africa
Burundi	2008	3	BDI	Africa	Eastern Africa	23	2006-2010	BI	8126104	1.61184e+09	Sub-Saharan Africa	Bujumbura	29.3639	-3.3784	Low income	IDA	Eastern Africa
Burundi	2009	3	BDI	Africa	Eastern Africa	24	2006-2010	BI	8397661	1.78146e+09	Sub-Saharan Africa	Bujumbura	29.3639	-3.3784	Low income	IDA	Eastern Africa
Burundi	2010	3	BDI	Africa	Eastern Africa	25	2006-2010	BI	8675606	2.03214e+09	Sub-Saharan Africa	Bujumbura	29.3639	-3.3784	Low income	IDA	Eastern Africa
Burundi	2011	3	BDI	Africa	Eastern Africa	26	2011-2015	BI	8958406	2.23582e+09	Sub-Saharan Africa	Bujumbura	29.3639	-3.3784	Low income	IDA	Eastern Africa
Burundi	2012	10	BDI	Africa	Eastern Africa	27	2011-2015	BI	9245992	2.33331e+09	Sub-Saharan Africa	Bujumbura	29.3639	-3.3784	Low income	IDA	Eastern Africa
Burundi	2013	8	BDI	Africa	Eastern Africa	28	2011-2015	BI	9540302	2.45163e+09	Sub-Saharan Africa	Bujumbura	29.3639	-3.3784	Low income	IDA	Eastern Africa
Burundi	2014	4	BDI	Africa	Eastern Africa	29	2011-2015	BI	9844301	2.70578e+09	Sub-Saharan Africa	Bujumbura	29.3639	-3.3784	Low income	IDA	Eastern Africa
Burundi	2015	8	BDI	Africa	Eastern Africa	30	2011-2015	BI	10160034	3.10439e+09	Sub-Saharan Africa	Bujumbura	29.3639	-3.3784	Low income	IDA	Eastern Africa
Burundi	2016	8	BDI	Africa	Eastern Africa	31	2016-2020	BI	10488002	2.95964e+09	Sub-Saharan Africa	Bujumbura	29.3639	-3.3784	Low income	IDA	Eastern Africa
Burundi	2017	8	BDI	Africa	Eastern Africa	32	2016-2020	BI	10827010	3.17229e+09	Sub-Saharan Africa	Bujumbura	29.3639	-3.3784	Low income	IDA	Eastern Africa
Burundi	2018	12	BDI	Africa	Eastern Africa	33	2016-2020	BI	11175379	3.03694e+09	Sub-Saharan Africa	Bujumbura	29.3639	-3.3784	Low income	IDA	Eastern Africa
Burundi	2019	18	BDI	Africa	Eastern Africa	34	2016-2020	BI	11530577	3.01231e+09	Sub-Saharan Africa	Bujumbura	29.3639	-3.3784	Low income	IDA	Eastern Africa
Burundi	2020	16	BDI	Africa	Eastern Africa	35	2016-2020	BI	11890781	3.25819e+09	Sub-Saharan Africa	Bujumbura	29.3639	-3.3784	Low income	IDA	Eastern Africa
Cameroon	1986	2	CMR	Africa	Middle Africa	1	1986-1990	CM	10395481	1.18571e+10	Sub-Saharan Africa	Yaounde	11.5174	3.8721	Lower middle income	Blend	Middle Africa
Cameroon	1987	1	CMR	Africa	Middle Africa	2	1986-1990	CM	10731058	1.30497e+10	Sub-Saharan Africa	Yaounde	11.5174	3.8721	Lower middle income	Blend	Middle Africa
Cameroon	1988	3	CMR	Africa	Middle Africa	3	1986-1990	CM	11075423	1.22361e+10	Sub-Saharan Africa	Yaounde	11.5174	3.8721	Lower middle income	Blend	Middle Africa
Cameroon	1989	4	CMR	Africa	Middle Africa	4	1986-1990	CM	11425807	1.10126e+10	Sub-Saharan Africa	Yaounde	11.5174	3.8721	Lower middle income	Blend	Middle Africa
Cameroon	1990	9	CMR	Africa	Middle Africa	5	1986-1990	CM	11780086	1.23145e+10	Sub-Saharan Africa	Yaounde	11.5174	3.8721	Lower middle income	Blend	Middle Africa
Cameroon	1991	8	CMR	Africa	Middle Africa	6	1991-1995	CM	12137912	1.18402e+10	Sub-Saharan Africa	Yaounde	11.5174	3.8721	Lower middle income	Blend	Middle Africa
Cameroon	1992	9	CMR	Africa	Middle Africa	7	1991-1995	CM	12499499	1.20718e+10	Sub-Saharan Africa	Yaounde	11.5174	3.8721	Lower middle income	Blend	Middle Africa
Cameroon	1993	18	CMR	Africa	Middle Africa	8	1991-1995	CM	12864091	1.45242e+10	Sub-Saharan Africa	Yaounde	11.5174	3.8721	Lower middle income	Blend	Middle Africa
Cameroon	1994	25	CMR	Africa	Middle Africa	9	1991-1995	CM	13230978	8.29253e+09	Sub-Saharan Africa	Yaounde	11.5174	3.8721	Lower middle income	Blend	Middle Africa
Cameroon	1995	19	CMR	Africa	Middle Africa	10	1991-1995	CM	13599984	1.00204e+10	Sub-Saharan Africa	Yaounde	11.5174	3.8721	Lower middle income	Blend	Middle Africa
Cameroon	1996	25	CMR	Africa	Middle Africa	11	1996-2000	CM	13970812	1.03133e+10	Sub-Saharan Africa	Yaounde	11.5174	3.8721	Lower middle income	Blend	Middle Africa
Cameroon	1997	30	CMR	Africa	Middle Africa	12	1996-2000	CM	14344444	1.00434e+10	Sub-Saharan Africa	Yaounde	11.5174	3.8721	Lower middle income	Blend	Middle Africa
Cameroon	1998	28	CMR	Africa	Middle Africa	13	1996-2000	CM	14723772	1.08312e+10	Sub-Saharan Africa	Yaounde	11.5174	3.8721	Lower middle income	Blend	Middle Africa
Cameroon	1999	12	CMR	Africa	Middle Africa	14	1996-2000	CM	15112598	1.07064e+10	Sub-Saharan Africa	Yaounde	11.5174	3.8721	Lower middle income	Blend	Middle Africa
Cameroon	2000	26	CMR	Africa	Middle Africa	15	1996-2000	CM	15513944	1.0109e+10	Sub-Saharan Africa	Yaounde	11.5174	3.8721	Lower middle income	Blend	Middle Africa
Cameroon	2001	32	CMR	Africa	Middle Africa	16	2001-2005	CM	15928910	1.03804e+10	Sub-Saharan Africa	Yaounde	11.5174	3.8721	Lower middle income	Blend	Middle Africa
Cameroon	2002	32	CMR	Africa	Middle Africa	17	2001-2005	CM	16357605	1.1634e+10	Sub-Saharan Africa	Yaounde	11.5174	3.8721	Lower middle income	Blend	Middle Africa
Cameroon	2003	26	CMR	Africa	Middle Africa	18	2001-2005	CM	16800869	1.45815e+10	Sub-Saharan Africa	Yaounde	11.5174	3.8721	Lower middle income	Blend	Middle Africa
Cameroon	2004	42	CMR	Africa	Middle Africa	19	2001-2005	CM	17259322	1.74622e+10	Sub-Saharan Africa	Yaounde	11.5174	3.8721	Lower middle income	Blend	Middle Africa
Cameroon	2005	35	CMR	Africa	Middle Africa	20	2001-2005	CM	17733408	1.79512e+10	Sub-Saharan Africa	Yaounde	11.5174	3.8721	Lower middle income	Blend	Middle Africa
Cameroon	2006	43	CMR	Africa	Middle Africa	21	2006-2010	CM	18223677	1.93733e+10	Sub-Saharan Africa	Yaounde	11.5174	3.8721	Lower middle income	Blend	Middle Africa
Cameroon	2007	60	CMR	Africa	Middle Africa	22	2006-2010	CM	18730283	2.23948e+10	Sub-Saharan Africa	Yaounde	11.5174	3.8721	Lower middle income	Blend	Middle Africa
Cameroon	2008	46	CMR	Africa	Middle Africa	23	2006-2010	CM	19252674	2.65167e+10	Sub-Saharan Africa	Yaounde	11.5174	3.8721	Lower middle income	Blend	Middle Africa
Cameroon	2009	63	CMR	Africa	Middle Africa	24	2006-2010	CM	19789922	2.61226e+10	Sub-Saharan Africa	Yaounde	11.5174	3.8721	Lower middle income	Blend	Middle Africa
Cameroon	2010	68	CMR	Africa	Middle Africa	25	2006-2010	CM	20341236	2.61693e+10	Sub-Saharan Africa	Yaounde	11.5174	3.8721	Lower middle income	Blend	Middle Africa
Cameroon	2011	86	CMR	Africa	Middle Africa	26	2011-2015	CM	20906392	2.93754e+10	Sub-Saharan Africa	Yaounde	11.5174	3.8721	Lower middle income	Blend	Middle Africa
Cameroon	2012	87	CMR	Africa	Middle Africa	27	2011-2015	CM	21485267	2.91028e+10	Sub-Saharan Africa	Yaounde	11.5174	3.8721	Lower middle income	Blend	Middle Africa
Cameroon	2013	110	CMR	Africa	Middle Africa	28	2011-2015	CM	22077300	3.23573e+10	Sub-Saharan Africa	Yaounde	11.5174	3.8721	Lower middle income	Blend	Middle Africa
Cameroon	2014	103	CMR	Africa	Middle Africa	29	2011-2015	CM	22681853	3.49895e+10	Sub-Saharan Africa	Yaounde	11.5174	3.8721	Lower middle income	Blend	Middle Africa
Cameroon	2015	130	CMR	Africa	Middle Africa	30	2011-2015	CM	23298376	3.09287e+10	Sub-Saharan Africa	Yaounde	11.5174	3.8721	Lower middle income	Blend	Middle Africa
Cameroon	2016	140	CMR	Africa	Middle Africa	31	2016-2020	CM	23926549	3.26437e+10	Sub-Saharan Africa	Yaounde	11.5174	3.8721	Lower middle income	Blend	Middle Africa
Cameroon	2017	145	CMR	Africa	Middle Africa	32	2016-2020	CM	24566070	3.50093e+10	Sub-Saharan Africa	Yaounde	11.5174	3.8721	Lower middle income	Blend	Middle Africa
Cameroon	2018	147	CMR	Africa	Middle Africa	33	2016-2020	CM	25216261	3.86942e+10	Sub-Saharan Africa	Yaounde	11.5174	3.8721	Lower middle income	Blend	Middle Africa
Cameroon	2019	167	CMR	Africa	Middle Africa	34	2016-2020	CM	25876387	3.90074e+10	Sub-Saharan Africa	Yaounde	11.5174	3.8721	Lower middle income	Blend	Middle Africa
Cameroon	2020	159	CMR	Africa	Middle Africa	35	2016-2020	CM	26545864	3.98021e+10	Sub-Saharan Africa	Yaounde	11.5174	3.8721	Lower middle income	Blend	Middle Africa
Chad	1986	0	TCD	Africa	Middle Africa	1	1986-1990	TD	5247281	1.06783e+09	Sub-Saharan Africa	N'Djamena	15.0445	12.1048	Low income	IDA	Middle Africa
Chad	1987	0	TCD	Africa	Middle Africa	2	1986-1990	TD	5412844	1.16343e+09	Sub-Saharan Africa	N'Djamena	15.0445	12.1048	Low income	IDA	Middle Africa
Chad	1988	0	TCD	Africa	Middle Africa	3	1986-1990	TD	5589624	1.4826e+09	Sub-Saharan Africa	N'Djamena	15.0445	12.1048	Low income	IDA	Middle Africa
Chad	1989	1	TCD	Africa	Middle Africa	4	1986-1990	TD	5773930	1.43369e+09	Sub-Saharan Africa	N'Djamena	15.0445	12.1048	Low income	IDA	Middle Africa
Chad	1990	2	TCD	Africa	Middle Africa	5	1986-1990	TD	5963250	1.73861e+09	Sub-Saharan Africa	N'Djamena	15.0445	12.1048	Low income	IDA	Middle Africa
Chad	1991	1	TCD	Africa	Middle Africa	6	1991-1995	TD	6157085	1.87714e+09	Sub-Saharan Africa	N'Djamena	15.0445	12.1048	Low income	IDA	Middle Africa
Chad	1992	1	TCD	Africa	Middle Africa	7	1991-1995	TD	6356741	1.88185e+09	Sub-Saharan Africa	N'Djamena	15.0445	12.1048	Low income	IDA	Middle Africa
Chad	1993	1	TCD	Africa	Middle Africa	8	1991-1995	TD	6563925	1.46325e+09	Sub-Saharan Africa	N'Djamena	15.0445	12.1048	Low income	IDA	Middle Africa
Chad	1994	0	TCD	Africa	Middle Africa	9	1991-1995	TD	6781057	1.17984e+09	Sub-Saharan Africa	N'Djamena	15.0445	12.1048	Low income	IDA	Middle Africa
Chad	1995	1	TCD	Africa	Middle Africa	10	1991-1995	TD	7010159	1.44592e+09	Sub-Saharan Africa	N'Djamena	15.0445	12.1048	Low income	IDA	Middle Africa
Chad	1996	0	TCD	Africa	Middle Africa	11	1996-2000	TD	7250974	1.60735e+09	Sub-Saharan Africa	N'Djamena	15.0445	12.1048	Low income	IDA	Middle Africa
Chad	1997	3	TCD	Africa	Middle Africa	12	1996-2000	TD	7503494	1.54469e+09	Sub-Saharan Africa	N'Djamena	15.0445	12.1048	Low income	IDA	Middle Africa
Chad	1998	0	TCD	Africa	Middle Africa	13	1996-2000	TD	7770053	1.74479e+09	Sub-Saharan Africa	N'Djamena	15.0445	12.1048	Low income	IDA	Middle Africa
Chad	1999	1	TCD	Africa	Middle Africa	14	1996-2000	TD	8053532	1.53467e+09	Sub-Saharan Africa	N'Djamena	15.0445	12.1048	Low income	IDA	Middle Africa
Chad	2000	1	TCD	Africa	Middle Africa	15	1996-2000	TD	8355654	1.38851e+09	Sub-Saharan Africa	N'Djamena	15.0445	12.1048	Low income	IDA	Middle Africa
Chad	2001	0	TCD	Africa	Middle Africa	16	2001-2005	TD	8678049	1.71084e+09	Sub-Saharan Africa	N'Djamena	15.0445	12.1048	Low income	IDA	Middle Africa
Chad	2002	1	TCD	Africa	Middle Africa	17	2001-2005	TD	9019226	1.99701e+09	Sub-Saharan Africa	N'Djamena	15.0445	12.1048	Low income	IDA	Middle Africa
Chad	2003	3	TCD	Africa	Middle Africa	18	2001-2005	TD	9373913	2.74282e+09	Sub-Saharan Africa	N'Djamena	15.0445	12.1048	Low income	IDA	Middle Africa
Chad	2004	7	TCD	Africa	Middle Africa	19	2001-2005	TD	9734761	4.42286e+09	Sub-Saharan Africa	N'Djamena	15.0445	12.1048	Low income	IDA	Middle Africa
Chad	2005	1	TCD	Africa	Middle Africa	20	2001-2005	TD	10096630	6.64931e+09	Sub-Saharan Africa	N'Djamena	15.0445	12.1048	Low income	IDA	Middle Africa
Chad	2006	1	TCD	Africa	Middle Africa	21	2006-2010	TD	10457122	7.4287e+09	Sub-Saharan Africa	N'Djamena	15.0445	12.1048	Low income	IDA	Middle Africa
Chad	2007	5	TCD	Africa	Middle Africa	22	2006-2010	TD	10818031	8.65014e+09	Sub-Saharan Africa	N'Djamena	15.0445	12.1048	Low income	IDA	Middle Africa
Chad	2008	2	TCD	Africa	Middle Africa	23	2006-2010	TD	11183589	1.03938e+10	Sub-Saharan Africa	N'Djamena	15.0445	12.1048	Low income	IDA	Middle Africa
Chad	2009	3	TCD	Africa	Middle Africa	24	2006-2010	TD	11560142	9.29073e+09	Sub-Saharan Africa	N'Djamena	15.0445	12.1048	Low income	IDA	Middle Africa
Chad	2010	2	TCD	Africa	Middle Africa	25	2006-2010	TD	11952134	1.06681e+10	Sub-Saharan Africa	N'Djamena	15.0445	12.1048	Low income	IDA	Middle Africa
Chad	2011	8	TCD	Africa	Middle Africa	26	2011-2015	TD	12360986	1.21723e+10	Sub-Saharan Africa	N'Djamena	15.0445	12.1048	Low income	IDA	Middle Africa
Chad	2012	3	TCD	Africa	Middle Africa	27	2011-2015	TD	12784748	1.23674e+10	Sub-Saharan Africa	N'Djamena	15.0445	12.1048	Low income	IDA	Middle Africa
Chad	2013	5	TCD	Africa	Middle Africa	28	2011-2015	TD	13220433	1.29535e+10	Sub-Saharan Africa	N'Djamena	15.0445	12.1048	Low income	IDA	Middle Africa
Chad	2014	2	TCD	Africa	Middle Africa	29	2011-2015	TD	13663562	1.39408e+10	Sub-Saharan Africa	N'Djamena	15.0445	12.1048	Low income	IDA	Middle Africa
Chad	2015	6	TCD	Africa	Middle Africa	30	2011-2015	TD	14110971	1.09504e+10	Sub-Saharan Africa	N'Djamena	15.0445	12.1048	Low income	IDA	Middle Africa
Chad	2016	5	TCD	Africa	Middle Africa	31	2016-2020	TD	14561658	1.00978e+10	Sub-Saharan Africa	N'Djamena	15.0445	12.1048	Low income	IDA	Middle Africa
Chad	2017	5	TCD	Africa	Middle Africa	32	2016-2020	TD	15016761	1.00004e+10	Sub-Saharan Africa	N'Djamena	15.0445	12.1048	Low income	IDA	Middle Africa
Chad	2018	3	TCD	Africa	Middle Africa	33	2016-2020	TD	15477727	1.12392e+10	Sub-Saharan Africa	N'Djamena	15.0445	12.1048	Low income	IDA	Middle Africa
Chad	2019	4	TCD	Africa	Middle Africa	34	2016-2020	TD	15946882	1.1315e+10	Sub-Saharan Africa	N'Djamena	15.0445	12.1048	Low income	IDA	Middle Africa
Chad	2020	10	TCD	Africa	Middle Africa	35	2016-2020	TD	16425859	1.00931e+10	Sub-Saharan Africa	N'Djamena	15.0445	12.1048	Low income	IDA	Middle Africa
Comoros	1986	0	COM	Africa	Eastern Africa	1	1986-1990	KM	365765	2.79198e+08	Sub-Saharan Africa	Moroni	43.2418	-11.6986	Lower middle income	IDA	Eastern Africa
Comoros	1987	0	COM	Africa	Eastern Africa	2	1986-1990	KM	376647	3.37526e+08	Sub-Saharan Africa	Moroni	43.2418	-11.6986	Lower middle income	IDA	Eastern Africa
Comoros	1988	0	COM	Africa	Eastern Africa	3	1986-1990	KM	387964	3.565e+08	Sub-Saharan Africa	Moroni	43.2418	-11.6986	Lower middle income	IDA	Eastern Africa
Comoros	1989	0	COM	Africa	Eastern Africa	4	1986-1990	KM	399638	3.41477e+08	Sub-Saharan Africa	Moroni	43.2418	-11.6986	Lower middle income	IDA	Eastern Africa
Comoros	1990	1	COM	Africa	Eastern Africa	5	1986-1990	KM	411598	4.29622e+08	Sub-Saharan Africa	Moroni	43.2418	-11.6986	Lower middle income	IDA	Eastern Africa
Comoros	1991	0	COM	Africa	Eastern Africa	6	1991-1995	KM	423873	4.24109e+08	Sub-Saharan Africa	Moroni	43.2418	-11.6986	Lower middle income	IDA	Eastern Africa
Comoros	1992	1	COM	Africa	Eastern Africa	7	1991-1995	KM	436454	4.57389e+08	Sub-Saharan Africa	Moroni	43.2418	-11.6986	Lower middle income	IDA	Eastern Africa
Comoros	1993	0	COM	Africa	Eastern Africa	8	1991-1995	KM	449270	4.52881e+08	Sub-Saharan Africa	Moroni	43.2418	-11.6986	Lower middle income	IDA	Eastern Africa
Comoros	1994	0	COM	Africa	Eastern Africa	9	1991-1995	KM	462280	3.19189e+08	Sub-Saharan Africa	Moroni	43.2418	-11.6986	Lower middle income	IDA	Eastern Africa
Comoros	1995	0	COM	Africa	Eastern Africa	10	1991-1995	KM	475394	3.98462e+08	Sub-Saharan Africa	Moroni	43.2418	-11.6986	Lower middle income	IDA	Eastern Africa
Comoros	1996	2	COM	Africa	Eastern Africa	11	1996-2000	KM	488625	3.96054e+08	Sub-Saharan Africa	Moroni	43.2418	-11.6986	Lower middle income	IDA	Eastern Africa
Comoros	1997	1	COM	Africa	Eastern Africa	12	1996-2000	KM	501955	3.64446e+08	Sub-Saharan Africa	Moroni	43.2418	-11.6986	Lower middle income	IDA	Eastern Africa
Comoros	1998	0	COM	Africa	Eastern Africa	13	1996-2000	KM	515382	3.70107e+08	Sub-Saharan Africa	Moroni	43.2418	-11.6986	Lower middle income	IDA	Eastern Africa
Comoros	1999	0	COM	Africa	Eastern Africa	14	1996-2000	KM	528853	3.82455e+08	Sub-Saharan Africa	Moroni	43.2418	-11.6986	Lower middle income	IDA	Eastern Africa
Comoros	2000	0	COM	Africa	Eastern Africa	15	1996-2000	KM	542358	3.51137e+08	Sub-Saharan Africa	Moroni	43.2418	-11.6986	Lower middle income	IDA	Eastern Africa
Comoros	2001	1	COM	Africa	Eastern Africa	16	2001-2005	KM	555895	3.78512e+08	Sub-Saharan Africa	Moroni	43.2418	-11.6986	Lower middle income	IDA	Eastern Africa
Comoros	2002	0	COM	Africa	Eastern Africa	17	2001-2005	KM	569480	4.25965e+08	Sub-Saharan Africa	Moroni	43.2418	-11.6986	Lower middle income	IDA	Eastern Africa
Comoros	2003	1	COM	Africa	Eastern Africa	18	2001-2005	KM	583213	5.46885e+08	Sub-Saharan Africa	Moroni	43.2418	-11.6986	Lower middle income	IDA	Eastern Africa
Comoros	2004	0	COM	Africa	Eastern Africa	19	2001-2005	KM	597230	6.33706e+08	Sub-Saharan Africa	Moroni	43.2418	-11.6986	Lower middle income	IDA	Eastern Africa
Comoros	2005	0	COM	Africa	Eastern Africa	20	2001-2005	KM	611625	6.53845e+08	Sub-Saharan Africa	Moroni	43.2418	-11.6986	Lower middle income	IDA	Eastern Africa
Comoros	2006	0	COM	Africa	Eastern Africa	21	2006-2010	KM	626427	6.98432e+08	Sub-Saharan Africa	Moroni	43.2418	-11.6986	Lower middle income	IDA	Eastern Africa
Comoros	2007	3	COM	Africa	Eastern Africa	22	2006-2010	KM	641624	7.95673e+08	Sub-Saharan Africa	Moroni	43.2418	-11.6986	Lower middle income	IDA	Eastern Africa
Comoros	2008	1	COM	Africa	Eastern Africa	23	2006-2010	KM	657227	9.15659e+08	Sub-Saharan Africa	Moroni	43.2418	-11.6986	Lower middle income	IDA	Eastern Africa
Comoros	2009	1	COM	Africa	Eastern Africa	24	2006-2010	KM	673251	9.05341e+08	Sub-Saharan Africa	Moroni	43.2418	-11.6986	Lower middle income	IDA	Eastern Africa
Comoros	2010	2	COM	Africa	Eastern Africa	25	2006-2010	KM	689696	9.07979e+08	Sub-Saharan Africa	Moroni	43.2418	-11.6986	Lower middle income	IDA	Eastern Africa
Comoros	2011	0	COM	Africa	Eastern Africa	26	2011-2015	KM	706578	1.02309e+09	Sub-Saharan Africa	Moroni	43.2418	-11.6986	Lower middle income	IDA	Eastern Africa
Comoros	2012	4	COM	Africa	Eastern Africa	27	2011-2015	KM	723865	1.01584e+09	Sub-Saharan Africa	Moroni	43.2418	-11.6986	Lower middle income	IDA	Eastern Africa
Comoros	2013	1	COM	Africa	Eastern Africa	28	2011-2015	KM	741511	1.11622e+09	Sub-Saharan Africa	Moroni	43.2418	-11.6986	Lower middle income	IDA	Eastern Africa
Comoros	2014	3	COM	Africa	Eastern Africa	29	2011-2015	KM	759390	1.14959e+09	Sub-Saharan Africa	Moroni	43.2418	-11.6986	Lower middle income	IDA	Eastern Africa
Comoros	2015	0	COM	Africa	Eastern Africa	30	2011-2015	KM	777435	9.6603e+08	Sub-Saharan Africa	Moroni	43.2418	-11.6986	Lower middle income	IDA	Eastern Africa
Comoros	2016	0	COM	Africa	Eastern Africa	31	2016-2020	KM	795597	1.01284e+09	Sub-Saharan Africa	Moroni	43.2418	-11.6986	Lower middle income	IDA	Eastern Africa
Comoros	2017	1	COM	Africa	Eastern Africa	32	2016-2020	KM	813890	1.07744e+09	Sub-Saharan Africa	Moroni	43.2418	-11.6986	Lower middle income	IDA	Eastern Africa
Comoros	2018	0	COM	Africa	Eastern Africa	33	2016-2020	KM	832322	1.17853e+09	Sub-Saharan Africa	Moroni	43.2418	-11.6986	Lower middle income	IDA	Eastern Africa
Comoros	2019	0	COM	Africa	Eastern Africa	34	2016-2020	KM	850891	1.16584e+09	Sub-Saharan Africa	Moroni	43.2418	-11.6986	Lower middle income	IDA	Eastern Africa
Comoros	2020	2	COM	Africa	Eastern Africa	35	2016-2020	KM	869595	1.21969e+09	Sub-Saharan Africa	Moroni	43.2418	-11.6986	Lower middle income	IDA	Eastern Africa
Central African Republic	1986	11	CAF	Africa	Middle Africa	1	1986-1990	CF	2597765	1.12227e+09	Sub-Saharan Africa	Bangui	21.6407	5.63056	Low income	IDA	Middle Africa
Central African Republic	1987	4	CAF	Africa	Middle Africa	2	1986-1990	CF	2646836	1.20099e+09	Sub-Saharan Africa	Bangui	21.6407	5.63056	Low income	IDA	Middle Africa
Central African Republic	1988	13	CAF	Africa	Middle Africa	3	1986-1990	CF	2693974	1.2649e+09	Sub-Saharan Africa	Bangui	21.6407	5.63056	Low income	IDA	Middle Africa
Central African Republic	1989	7	CAF	Africa	Middle Africa	4	1986-1990	CF	2745735	1.23393e+09	Sub-Saharan Africa	Bangui	21.6407	5.63056	Low income	IDA	Middle Africa
Central African Republic	1990	8	CAF	Africa	Middle Africa	5	1986-1990	CF	2806740	1.44071e+09	Sub-Saharan Africa	Bangui	21.6407	5.63056	Low income	IDA	Middle Africa
Central African Republic	1991	8	CAF	Africa	Middle Africa	6	1991-1995	CF	2878507	1.37738e+09	Sub-Saharan Africa	Bangui	21.6407	5.63056	Low income	IDA	Middle Africa
Central African Republic	1992	8	CAF	Africa	Middle Africa	7	1991-1995	CF	2959236	1.41192e+09	Sub-Saharan Africa	Bangui	21.6407	5.63056	Low income	IDA	Middle Africa
Central African Republic	1993	12	CAF	Africa	Middle Africa	8	1991-1995	CF	3046148	1.27878e+09	Sub-Saharan Africa	Bangui	21.6407	5.63056	Low income	IDA	Middle Africa
Central African Republic	1994	8	CAF	Africa	Middle Africa	9	1991-1995	CF	3135017	8.51174e+08	Sub-Saharan Africa	Bangui	21.6407	5.63056	Low income	IDA	Middle Africa
Central African Republic	1995	8	CAF	Africa	Middle Africa	10	1991-1995	CF	3222662	1.11539e+09	Sub-Saharan Africa	Bangui	21.6407	5.63056	Low income	IDA	Middle Africa
Central African Republic	1996	12	CAF	Africa	Middle Africa	11	1996-2000	CF	3308235	1.00779e+09	Sub-Saharan Africa	Bangui	21.6407	5.63056	Low income	IDA	Middle Africa
Central African Republic	1997	15	CAF	Africa	Middle Africa	12	1996-2000	CF	3392432	9.37741e+08	Sub-Saharan Africa	Bangui	21.6407	5.63056	Low income	IDA	Middle Africa
Central African Republic	1998	13	CAF	Africa	Middle Africa	13	1996-2000	CF	3475485	9.67338e+08	Sub-Saharan Africa	Bangui	21.6407	5.63056	Low income	IDA	Middle Africa
Central African Republic	1999	8	CAF	Africa	Middle Africa	14	1996-2000	CF	3558019	9.99478e+08	Sub-Saharan Africa	Bangui	21.6407	5.63056	Low income	IDA	Middle Africa
Central African Republic	2000	8	CAF	Africa	Middle Africa	15	1996-2000	CF	3640421	9.145e+08	Sub-Saharan Africa	Bangui	21.6407	5.63056	Low income	IDA	Middle Africa
Central African Republic	2001	2	CAF	Africa	Middle Africa	16	2001-2005	CF	3722016	9.31833e+08	Sub-Saharan Africa	Bangui	21.6407	5.63056	Low income	IDA	Middle Africa
Central African Republic	2002	6	CAF	Africa	Middle Africa	17	2001-2005	CF	3802129	9.91388e+08	Sub-Saharan Africa	Bangui	21.6407	5.63056	Low income	IDA	Middle Africa
Central African Republic	2003	9	CAF	Africa	Middle Africa	18	2001-2005	CF	3881185	1.13975e+09	Sub-Saharan Africa	Bangui	21.6407	5.63056	Low income	IDA	Middle Africa
Central African Republic	2004	3	CAF	Africa	Middle Africa	19	2001-2005	CF	3959883	1.27008e+09	Sub-Saharan Africa	Bangui	21.6407	5.63056	Low income	IDA	Middle Africa
Central African Republic	2005	5	CAF	Africa	Middle Africa	20	2001-2005	CF	4038380	1.33736e+09	Sub-Saharan Africa	Bangui	21.6407	5.63056	Low income	IDA	Middle Africa
Central African Republic	2006	11	CAF	Africa	Middle Africa	21	2006-2010	CF	4118075	1.46056e+09	Sub-Saharan Africa	Bangui	21.6407	5.63056	Low income	IDA	Middle Africa
Central African Republic	2007	6	CAF	Africa	Middle Africa	22	2006-2010	CF	4198004	1.69757e+09	Sub-Saharan Africa	Bangui	21.6407	5.63056	Low income	IDA	Middle Africa
Central African Republic	2008	6	CAF	Africa	Middle Africa	23	2006-2010	CF	4273368	1.98524e+09	Sub-Saharan Africa	Bangui	21.6407	5.63056	Low income	IDA	Middle Africa
Central African Republic	2009	7	CAF	Africa	Middle Africa	24	2006-2010	CF	4337623	2.05909e+09	Sub-Saharan Africa	Bangui	21.6407	5.63056	Low income	IDA	Middle Africa
Central African Republic	2010	6	CAF	Africa	Middle Africa	25	2006-2010	CF	4386765	2.14259e+09	Sub-Saharan Africa	Bangui	21.6407	5.63056	Low income	IDA	Middle Africa
Central African Republic	2011	11	CAF	Africa	Middle Africa	26	2011-2015	CF	4418639	2.43798e+09	Sub-Saharan Africa	Bangui	21.6407	5.63056	Low income	IDA	Middle Africa
Central African Republic	2012	9	CAF	Africa	Middle Africa	27	2011-2015	CF	4436411	2.51013e+09	Sub-Saharan Africa	Bangui	21.6407	5.63056	Low income	IDA	Middle Africa
Central African Republic	2013	8	CAF	Africa	Middle Africa	28	2011-2015	CF	4447945	1.69154e+09	Sub-Saharan Africa	Bangui	21.6407	5.63056	Low income	IDA	Middle Africa
Central African Republic	2014	12	CAF	Africa	Middle Africa	29	2011-2015	CF	4464171	1.89481e+09	Sub-Saharan Africa	Bangui	21.6407	5.63056	Low income	IDA	Middle Africa
Central African Republic	2015	11	CAF	Africa	Middle Africa	30	2011-2015	CF	4493171	1.69583e+09	Sub-Saharan Africa	Bangui	21.6407	5.63056	Low income	IDA	Middle Africa
Central African Republic	2016	14	CAF	Africa	Middle Africa	31	2016-2020	CF	4537683	1.82502e+09	Sub-Saharan Africa	Bangui	21.6407	5.63056	Low income	IDA	Middle Africa
Central African Republic	2017	18	CAF	Africa	Middle Africa	32	2016-2020	CF	4596023	2.07235e+09	Sub-Saharan Africa	Bangui	21.6407	5.63056	Low income	IDA	Middle Africa
Central African Republic	2018	20	CAF	Africa	Middle Africa	33	2016-2020	CF	4666375	2.22098e+09	Sub-Saharan Africa	Bangui	21.6407	5.63056	Low income	IDA	Middle Africa
Central African Republic	2019	18	CAF	Africa	Middle Africa	34	2016-2020	CF	4745179	2.22031e+09	Sub-Saharan Africa	Bangui	21.6407	5.63056	Low income	IDA	Middle Africa
Central African Republic	2020	16	CAF	Africa	Middle Africa	35	2016-2020	CF	4829764	2.30308e+09	Sub-Saharan Africa	Bangui	21.6407	5.63056	Low income	IDA	Middle Africa
Cape Verde	1986	0	CPV	Africa	Western Africa	1	1986-1990	CV	316613	1.90651e+08	Sub-Saharan Africa	Praia	-23.5087	14.9218	Lower middle income	Blend	Western Africa
Cape Verde	1987	2	CPV	Africa	Western Africa	2	1986-1990	CV	321137	2.35253e+08	Sub-Saharan Africa	Praia	-23.5087	14.9218	Lower middle income	Blend	Western Africa
Cape Verde	1988	1	CPV	Africa	Western Africa	3	1986-1990	CV	325744	2.64308e+08	Sub-Saharan Africa	Praia	-23.5087	14.9218	Lower middle income	Blend	Western Africa
Cape Verde	1989	2	CPV	Africa	Western Africa	4	1986-1990	CV	331180	2.67449e+08	Sub-Saharan Africa	Praia	-23.5087	14.9218	Lower middle income	Blend	Western Africa
Cape Verde	1990	2	CPV	Africa	Western Africa	5	1986-1990	CV	337953	3.06891e+08	Sub-Saharan Africa	Praia	-23.5087	14.9218	Lower middle income	Blend	Western Africa
Cape Verde	1991	1	CPV	Africa	Western Africa	6	1991-1995	CV	346229	3.19827e+08	Sub-Saharan Africa	Praia	-23.5087	14.9218	Lower middle income	Blend	Western Africa
Cape Verde	1992	1	CPV	Africa	Western Africa	7	1991-1995	CV	355763	3.57161e+08	Sub-Saharan Africa	Praia	-23.5087	14.9218	Lower middle income	Blend	Western Africa
Cape Verde	1993	3	CPV	Africa	Western Africa	8	1991-1995	CV	366057	4.90417e+08	Sub-Saharan Africa	Praia	-23.5087	14.9218	Lower middle income	Blend	Western Africa
Cape Verde	1994	3	CPV	Africa	Western Africa	9	1991-1995	CV	376409	4.06581e+08	Sub-Saharan Africa	Praia	-23.5087	14.9218	Lower middle income	Blend	Western Africa
Cape Verde	1995	2	CPV	Africa	Western Africa	10	1991-1995	CV	386288	4.87149e+08	Sub-Saharan Africa	Praia	-23.5087	14.9218	Lower middle income	Blend	Western Africa
Cape Verde	1996	1	CPV	Africa	Western Africa	11	1996-2000	CV	395533	5.01979e+08	Sub-Saharan Africa	Praia	-23.5087	14.9218	Lower middle income	Blend	Western Africa
Cape Verde	1997	0	CPV	Africa	Western Africa	12	1996-2000	CV	404248	4.90609e+08	Sub-Saharan Africa	Praia	-23.5087	14.9218	Lower middle income	Blend	Western Africa
Cape Verde	1998	3	CPV	Africa	Western Africa	13	1996-2000	CV	412513	5.21911e+08	Sub-Saharan Africa	Praia	-23.5087	14.9218	Lower middle income	Blend	Western Africa
Cape Verde	1999	1	CPV	Africa	Western Africa	14	1996-2000	CV	420456	5.92417e+08	Sub-Saharan Africa	Praia	-23.5087	14.9218	Lower middle income	Blend	Western Africa
Cape Verde	2000	2	CPV	Africa	Western Africa	15	1996-2000	CV	428178	5.39227e+08	Sub-Saharan Africa	Praia	-23.5087	14.9218	Lower middle income	Blend	Western Africa
Cape Verde	2001	2	CPV	Africa	Western Africa	16	2001-2005	CV	435701	5.63024e+08	Sub-Saharan Africa	Praia	-23.5087	14.9218	Lower middle income	Blend	Western Africa
Cape Verde	2002	2	CPV	Africa	Western Africa	17	2001-2005	CV	442955	6.20975e+08	Sub-Saharan Africa	Praia	-23.5087	14.9218	Lower middle income	Blend	Western Africa
Cape Verde	2003	4	CPV	Africa	Western Africa	18	2001-2005	CV	449925	8.13964e+08	Sub-Saharan Africa	Praia	-23.5087	14.9218	Lower middle income	Blend	Western Africa
Cape Verde	2004	0	CPV	Africa	Western Africa	19	2001-2005	CV	456619	9.24318e+08	Sub-Saharan Africa	Praia	-23.5087	14.9218	Lower middle income	Blend	Western Africa
Cape Verde	2005	1	CPV	Africa	Western Africa	20	2001-2005	CV	463034	9.71977e+08	Sub-Saharan Africa	Praia	-23.5087	14.9218	Lower middle income	Blend	Western Africa
Cape Verde	2006	2	CPV	Africa	Western Africa	21	2006-2010	CV	469171	1.10789e+09	Sub-Saharan Africa	Praia	-23.5087	14.9218	Lower middle income	Blend	Western Africa
Cape Verde	2007	1	CPV	Africa	Western Africa	22	2006-2010	CV	475067	1.51393e+09	Sub-Saharan Africa	Praia	-23.5087	14.9218	Lower middle income	Blend	Western Africa
Cape Verde	2008	6	CPV	Africa	Western Africa	23	2006-2010	CV	480846	1.78933e+09	Sub-Saharan Africa	Praia	-23.5087	14.9218	Lower middle income	Blend	Western Africa
Cape Verde	2009	16	CPV	Africa	Western Africa	24	2006-2010	CV	486667	1.71182e+09	Sub-Saharan Africa	Praia	-23.5087	14.9218	Lower middle income	Blend	Western Africa
Cape Verde	2010	9	CPV	Africa	Western Africa	25	2006-2010	CV	492644	1.66431e+09	Sub-Saharan Africa	Praia	-23.5087	14.9218	Lower middle income	Blend	Western Africa
Cape Verde	2011	13	CPV	Africa	Western Africa	26	2011-2015	CV	498858	1.86592e+09	Sub-Saharan Africa	Praia	-23.5087	14.9218	Lower middle income	Blend	Western Africa
Cape Verde	2012	21	CPV	Africa	Western Africa	27	2011-2015	CV	505241	1.74181e+09	Sub-Saharan Africa	Praia	-23.5087	14.9218	Lower middle income	Blend	Western Africa
Cape Verde	2013	21	CPV	Africa	Western Africa	28	2011-2015	CV	511740	1.85047e+09	Sub-Saharan Africa	Praia	-23.5087	14.9218	Lower middle income	Blend	Western Africa
Cape Verde	2014	18	CPV	Africa	Western Africa	29	2011-2015	CV	518276	1.8599e+09	Sub-Saharan Africa	Praia	-23.5087	14.9218	Lower middle income	Blend	Western Africa
Cape Verde	2015	27	CPV	Africa	Western Africa	30	2011-2015	CV	524740	1.5968e+09	Sub-Saharan Africa	Praia	-23.5087	14.9218	Lower middle income	Blend	Western Africa
Cape Verde	2016	26	CPV	Africa	Western Africa	31	2016-2020	CV	531140	1.663e+09	Sub-Saharan Africa	Praia	-23.5087	14.9218	Lower middle income	Blend	Western Africa
Cape Verde	2017	33	CPV	Africa	Western Africa	32	2016-2020	CV	537499	1.76979e+09	Sub-Saharan Africa	Praia	-23.5087	14.9218	Lower middle income	Blend	Western Africa
Cape Verde	2018	34	CPV	Africa	Western Africa	33	2016-2020	CV	543764	1.96698e+09	Sub-Saharan Africa	Praia	-23.5087	14.9218	Lower middle income	Blend	Western Africa
Cape Verde	2019	36	CPV	Africa	Western Africa	34	2016-2020	CV	549936	1.98185e+09	Sub-Saharan Africa	Praia	-23.5087	14.9218	Lower middle income	Blend	Western Africa
Cape Verde	2020	44	CPV	Africa	Western Africa	35	2016-2020	CV	555988	1.7037e+09	Sub-Saharan Africa	Praia	-23.5087	14.9218	Lower middle income	Blend	Western Africa
Djibouti	1986	0	DJI	Africa	Eastern Africa	1	1986-1990	DJ	454359	1.7037e+09	Middle East & North Africa	Djibouti	43.1425	11.5806	Lower middle income	IDA	Eastern Africa
Djibouti	1987	0	DJI	Africa	Eastern Africa	2	1986-1990	DJ	490337	3.73372e+08	Middle East & North Africa	Djibouti	43.1425	11.5806	Lower middle income	IDA	Eastern Africa
Djibouti	1988	1	DJI	Africa	Eastern Africa	3	1986-1990	DJ	528993	3.95795e+08	Middle East & North Africa	Djibouti	43.1425	11.5806	Lower middle income	IDA	Eastern Africa
Djibouti	1989	5	DJI	Africa	Eastern Africa	4	1986-1990	DJ	563855	4.0922e+08	Middle East & North Africa	Djibouti	43.1425	11.5806	Lower middle income	IDA	Eastern Africa
Djibouti	1990	3	DJI	Africa	Eastern Africa	5	1986-1990	DJ	590393	4.52328e+08	Middle East & North Africa	Djibouti	43.1425	11.5806	Lower middle income	IDA	Eastern Africa
Djibouti	1991	2	DJI	Africa	Eastern Africa	6	1991-1995	DJ	606843	4.62422e+08	Middle East & North Africa	Djibouti	43.1425	11.5806	Lower middle income	IDA	Eastern Africa
Djibouti	1992	2	DJI	Africa	Eastern Africa	7	1991-1995	DJ	615050	4.78058e+08	Middle East & North Africa	Djibouti	43.1425	11.5806	Lower middle income	IDA	Eastern Africa
Djibouti	1993	6	DJI	Africa	Eastern Africa	8	1991-1995	DJ	618504	4.66048e+08	Middle East & North Africa	Djibouti	43.1425	11.5806	Lower middle income	IDA	Eastern Africa
Djibouti	1994	0	DJI	Africa	Eastern Africa	9	1991-1995	DJ	622364	4.91689e+08	Middle East & North Africa	Djibouti	43.1425	11.5806	Lower middle income	IDA	Eastern Africa
Djibouti	1995	2	DJI	Africa	Eastern Africa	10	1991-1995	DJ	630385	4.97724e+08	Middle East & North Africa	Djibouti	43.1425	11.5806	Lower middle income	IDA	Eastern Africa
Djibouti	1996	1	DJI	Africa	Eastern Africa	11	1996-2000	DJ	643649	4.94005e+08	Middle East & North Africa	Djibouti	43.1425	11.5806	Lower middle income	IDA	Eastern Africa
Djibouti	1997	4	DJI	Africa	Eastern Africa	12	1996-2000	DJ	660858	5.02676e+08	Middle East & North Africa	Djibouti	43.1425	11.5806	Lower middle income	IDA	Eastern Africa
Djibouti	1998	3	DJI	Africa	Eastern Africa	13	1996-2000	DJ	680465	5.14268e+08	Middle East & North Africa	Djibouti	43.1425	11.5806	Lower middle income	IDA	Eastern Africa
Djibouti	1999	3	DJI	Africa	Eastern Africa	14	1996-2000	DJ	699973	5.3608e+08	Middle East & North Africa	Djibouti	43.1425	11.5806	Lower middle income	IDA	Eastern Africa
Djibouti	2000	1	DJI	Africa	Eastern Africa	15	1996-2000	DJ	717577	5.51231e+08	Middle East & North Africa	Djibouti	43.1425	11.5806	Lower middle income	IDA	Eastern Africa
Djibouti	2001	0	DJI	Africa	Eastern Africa	16	2001-2005	DJ	733019	5.72417e+08	Middle East & North Africa	Djibouti	43.1425	11.5806	Lower middle income	IDA	Eastern Africa
Djibouti	2002	4	DJI	Africa	Eastern Africa	17	2001-2005	DJ	746947	5.91122e+08	Middle East & North Africa	Djibouti	43.1425	11.5806	Lower middle income	IDA	Eastern Africa
Djibouti	2003	0	DJI	Africa	Eastern Africa	18	2001-2005	DJ	759639	6.22045e+08	Middle East & North Africa	Djibouti	43.1425	11.5806	Lower middle income	IDA	Eastern Africa
Djibouti	2004	1	DJI	Africa	Eastern Africa	19	2001-2005	DJ	771599	6.66072e+08	Middle East & North Africa	Djibouti	43.1425	11.5806	Lower middle income	IDA	Eastern Africa
Djibouti	2005	4	DJI	Africa	Eastern Africa	20	2001-2005	DJ	783248	7.08633e+08	Middle East & North Africa	Djibouti	43.1425	11.5806	Lower middle income	IDA	Eastern Africa
Djibouti	2006	0	DJI	Africa	Eastern Africa	21	2006-2010	DJ	794554	7.68874e+08	Middle East & North Africa	Djibouti	43.1425	11.5806	Lower middle income	IDA	Eastern Africa
Djibouti	2007	3	DJI	Africa	Eastern Africa	22	2006-2010	DJ	805456	8.47919e+08	Middle East & North Africa	Djibouti	43.1425	11.5806	Lower middle income	IDA	Eastern Africa
Djibouti	2008	1	DJI	Africa	Eastern Africa	23	2006-2010	DJ	816361	9.99105e+08	Middle East & North Africa	Djibouti	43.1425	11.5806	Lower middle income	IDA	Eastern Africa
Djibouti	2009	1	DJI	Africa	Eastern Africa	24	2006-2010	DJ	827820	1.04911e+09	Middle East & North Africa	Djibouti	43.1425	11.5806	Lower middle income	IDA	Eastern Africa
Djibouti	2010	1	DJI	Africa	Eastern Africa	25	2006-2010	DJ	840194	1.12861e+09	Middle East & North Africa	Djibouti	43.1425	11.5806	Lower middle income	IDA	Eastern Africa
Djibouti	2011	1	DJI	Africa	Eastern Africa	26	2011-2015	DJ	853671	1.23914e+09	Middle East & North Africa	Djibouti	43.1425	11.5806	Lower middle income	IDA	Eastern Africa
Djibouti	2012	3	DJI	Africa	Eastern Africa	27	2011-2015	DJ	868136	1.35363e+09	Middle East & North Africa	Djibouti	43.1425	11.5806	Lower middle income	IDA	Eastern Africa
Djibouti	2013	2	DJI	Africa	Eastern Africa	28	2011-2015	DJ	883296	2.04282e+09	Middle East & North Africa	Djibouti	43.1425	11.5806	Lower middle income	IDA	Eastern Africa
Djibouti	2014	2	DJI	Africa	Eastern Africa	29	2011-2015	DJ	898707	2.21468e+09	Middle East & North Africa	Djibouti	43.1425	11.5806	Lower middle income	IDA	Eastern Africa
Djibouti	2015	0	DJI	Africa	Eastern Africa	30	2011-2015	DJ	913998	2.43029e+09	Middle East & North Africa	Djibouti	43.1425	11.5806	Lower middle income	IDA	Eastern Africa
Djibouti	2016	2	DJI	Africa	Eastern Africa	31	2016-2020	DJ	929117	2.60355e+09	Middle East & North Africa	Djibouti	43.1425	11.5806	Lower middle income	IDA	Eastern Africa
Djibouti	2017	0	DJI	Africa	Eastern Africa	32	2016-2020	DJ	944100	2.75146e+09	Middle East & North Africa	Djibouti	43.1425	11.5806	Lower middle income	IDA	Eastern Africa
Djibouti	2018	1	DJI	Africa	Eastern Africa	33	2016-2020	DJ	958923	3.01282e+09	Middle East & North Africa	Djibouti	43.1425	11.5806	Lower middle income	IDA	Eastern Africa
Djibouti	2019	2	DJI	Africa	Eastern Africa	34	2016-2020	DJ	973557	3.32463e+09	Middle East & North Africa	Djibouti	43.1425	11.5806	Lower middle income	IDA	Eastern Africa
Djibouti	2020	2	DJI	Africa	Eastern Africa	35	2016-2020	DJ	988002	3.3844e+09	Middle East & North Africa	Djibouti	43.1425	11.5806	Lower middle income	IDA	Eastern Africa
Egypt	1986	0	EGY	Africa	Northern Africa	1	1986-1990	EG	50602360	4.12535e+10	Middle East & North Africa	Cairo	31.2461	30.0982	Lower middle income	IBRD	Northern Africa
Egypt	1987	5	EGY	Africa	Northern Africa	2	1986-1990	EG	51991696	4.04556e+10	Middle East & North Africa	Cairo	31.2461	30.0982	Lower middle income	IBRD	Northern Africa
Egypt	1988	5	EGY	Africa	Northern Africa	3	1986-1990	EG	53399243	3.49801e+10	Middle East & North Africa	Cairo	31.2461	30.0982	Lower middle income	IBRD	Northern Africa
Egypt	1989	9	EGY	Africa	Northern Africa	4	1986-1990	EG	54788680	3.97563e+10	Middle East & North Africa	Cairo	31.2461	30.0982	Lower middle income	IBRD	Northern Africa
Egypt	1990	9	EGY	Africa	Northern Africa	5	1986-1990	EG	56134478	4.29789e+10	Middle East & North Africa	Cairo	31.2461	30.0982	Lower middle income	IBRD	Northern Africa
Egypt	1991	11	EGY	Africa	Northern Africa	6	1991-1995	EG	57424552	3.73878e+10	Middle East & North Africa	Cairo	31.2461	30.0982	Lower middle income	IBRD	Northern Africa
Egypt	1992	8	EGY	Africa	Northern Africa	7	1991-1995	EG	58666812	4.1856e+10	Middle East & North Africa	Cairo	31.2461	30.0982	Lower middle income	IBRD	Northern Africa
Egypt	1993	14	EGY	Africa	Northern Africa	8	1991-1995	EG	59880656	4.65786e+10	Middle East & North Africa	Cairo	31.2461	30.0982	Lower middle income	IBRD	Northern Africa
Egypt	1994	22	EGY	Africa	Northern Africa	9	1991-1995	EG	61095804	5.1898e+10	Middle East & North Africa	Cairo	31.2461	30.0982	Lower middle income	IBRD	Northern Africa
Egypt	1995	17	EGY	Africa	Northern Africa	10	1991-1995	EG	62334025	6.01592e+10	Middle East & North Africa	Cairo	31.2461	30.0982	Lower middle income	IBRD	Northern Africa
Egypt	1996	18	EGY	Africa	Northern Africa	11	1996-2000	EG	63601632	6.76297e+10	Middle East & North Africa	Cairo	31.2461	30.0982	Lower middle income	IBRD	Northern Africa
Egypt	1997	13	EGY	Africa	Northern Africa	12	1996-2000	EG	64892269	7.84366e+10	Middle East & North Africa	Cairo	31.2461	30.0982	Lower middle income	IBRD	Northern Africa
Egypt	1998	13	EGY	Africa	Northern Africa	13	1996-2000	EG	66200259	8.48288e+10	Middle East & North Africa	Cairo	31.2461	30.0982	Lower middle income	IBRD	Northern Africa
Egypt	1999	13	EGY	Africa	Northern Africa	14	1996-2000	EG	67515591	9.07107e+10	Middle East & North Africa	Cairo	31.2461	30.0982	Lower middle income	IBRD	Northern Africa
Egypt	2000	7	EGY	Africa	Northern Africa	15	1996-2000	EG	68831561	9.98385e+10	Middle East & North Africa	Cairo	31.2461	30.0982	Lower middle income	IBRD	Northern Africa
Egypt	2001	12	EGY	Africa	Northern Africa	16	2001-2005	EG	70152662	9.66846e+10	Middle East & North Africa	Cairo	31.2461	30.0982	Lower middle income	IBRD	Northern Africa
Egypt	2002	11	EGY	Africa	Northern Africa	17	2001-2005	EG	71485044	8.51461e+10	Middle East & North Africa	Cairo	31.2461	30.0982	Lower middle income	IBRD	Northern Africa
Egypt	2003	6	EGY	Africa	Northern Africa	18	2001-2005	EG	72826102	8.02885e+10	Middle East & North Africa	Cairo	31.2461	30.0982	Lower middle income	IBRD	Northern Africa
Egypt	2004	8	EGY	Africa	Northern Africa	19	2001-2005	EG	74172073	7.87825e+10	Middle East & North Africa	Cairo	31.2461	30.0982	Lower middle income	IBRD	Northern Africa
Egypt	2005	6	EGY	Africa	Northern Africa	20	2001-2005	EG	75523576	8.96007e+10	Middle East & North Africa	Cairo	31.2461	30.0982	Lower middle income	IBRD	Northern Africa
Egypt	2006	16	EGY	Africa	Northern Africa	21	2006-2010	EG	76873670	1.07426e+11	Middle East & North Africa	Cairo	31.2461	30.0982	Lower middle income	IBRD	Northern Africa
Egypt	2007	13	EGY	Africa	Northern Africa	22	2006-2010	EG	78232124	1.30438e+11	Middle East & North Africa	Cairo	31.2461	30.0982	Lower middle income	IBRD	Northern Africa
Egypt	2008	15	EGY	Africa	Northern Africa	23	2006-2010	EG	79636081	1.62818e+11	Middle East & North Africa	Cairo	31.2461	30.0982	Lower middle income	IBRD	Northern Africa
Egypt	2009	17	EGY	Africa	Northern Africa	24	2006-2010	EG	81134789	1.89147e+11	Middle East & North Africa	Cairo	31.2461	30.0982	Lower middle income	IBRD	Northern Africa
Egypt	2010	19	EGY	Africa	Northern Africa	25	2006-2010	EG	82761244	2.18984e+11	Middle East & North Africa	Cairo	31.2461	30.0982	Lower middle income	IBRD	Northern Africa
Egypt	2011	20	EGY	Africa	Northern Africa	26	2011-2015	EG	84529251	2.3599e+11	Middle East & North Africa	Cairo	31.2461	30.0982	Lower middle income	IBRD	Northern Africa
Egypt	2012	30	EGY	Africa	Northern Africa	27	2011-2015	EG	86422240	2.79117e+11	Middle East & North Africa	Cairo	31.2461	30.0982	Lower middle income	IBRD	Northern Africa
Egypt	2013	25	EGY	Africa	Northern Africa	28	2011-2015	EG	88404652	2.88434e+11	Middle East & North Africa	Cairo	31.2461	30.0982	Lower middle income	IBRD	Northern Africa
Egypt	2014	40	EGY	Africa	Northern Africa	29	2011-2015	EG	90424668	3.05595e+11	Middle East & North Africa	Cairo	31.2461	30.0982	Lower middle income	IBRD	Northern Africa
Egypt	2015	40	EGY	Africa	Northern Africa	30	2011-2015	EG	92442549	3.29367e+11	Middle East & North Africa	Cairo	31.2461	30.0982	Lower middle income	IBRD	Northern Africa
Egypt	2016	65	EGY	Africa	Northern Africa	31	2016-2020	EG	94447071	3.32442e+11	Middle East & North Africa	Cairo	31.2461	30.0982	Lower middle income	IBRD	Northern Africa
Egypt	2017	68	EGY	Africa	Northern Africa	32	2016-2020	EG	96442590	2.35734e+11	Middle East & North Africa	Cairo	31.2461	30.0982	Lower middle income	IBRD	Northern Africa
Egypt	2018	66	EGY	Africa	Northern Africa	33	2016-2020	EG	98423602	2.49713e+11	Middle East & North Africa	Cairo	31.2461	30.0982	Lower middle income	IBRD	Northern Africa
Egypt	2019	73	EGY	Africa	Northern Africa	34	2016-2020	EG	100388076	3.03081e+11	Middle East & North Africa	Cairo	31.2461	30.0982	Lower middle income	IBRD	Northern Africa
Egypt	2020	99	EGY	Africa	Northern Africa	35	2016-2020	EG	102334403	3.63069e+11	Middle East & North Africa	Cairo	31.2461	30.0982	Lower middle income	IBRD	Northern Africa
Equatorial Guinea	1986	0	GNQ	Africa	Middle Africa	1	1986-1990	GQ	369024	7.64074e+07	Sub-Saharan Africa	Malabo	8.7741	3.7523	Upper middle income	IBRD	Middle Africa
Equatorial Guinea	1987	0	GNQ	Africa	Middle Africa	2	1986-1990	GQ	382977	9.33458e+07	Sub-Saharan Africa	Malabo	8.7741	3.7523	Upper middle income	IBRD	Middle Africa
Equatorial Guinea	1988	1	GNQ	Africa	Middle Africa	3	1986-1990	GQ	394973	1.00535e+08	Sub-Saharan Africa	Malabo	8.7741	3.7523	Upper middle income	IBRD	Middle Africa
Equatorial Guinea	1989	1	GNQ	Africa	Middle Africa	4	1986-1990	GQ	406620	8.8266e+07	Sub-Saharan Africa	Malabo	8.7741	3.7523	Upper middle income	IBRD	Middle Africa
Equatorial Guinea	1990	0	GNQ	Africa	Middle Africa	5	1986-1990	GQ	419188	1.12119e+08	Sub-Saharan Africa	Malabo	8.7741	3.7523	Upper middle income	IBRD	Middle Africa
Equatorial Guinea	1991	0	GNQ	Africa	Middle Africa	6	1991-1995	GQ	432844	1.10906e+08	Sub-Saharan Africa	Malabo	8.7741	3.7523	Upper middle income	IBRD	Middle Africa
Equatorial Guinea	1992	0	GNQ	Africa	Middle Africa	7	1991-1995	GQ	447269	1.34707e+08	Sub-Saharan Africa	Malabo	8.7741	3.7523	Upper middle income	IBRD	Middle Africa
Equatorial Guinea	1993	0	GNQ	Africa	Middle Africa	8	1991-1995	GQ	462637	1.36048e+08	Sub-Saharan Africa	Malabo	8.7741	3.7523	Upper middle income	IBRD	Middle Africa
Equatorial Guinea	1994	1	GNQ	Africa	Middle Africa	9	1991-1995	GQ	479099	1.00807e+08	Sub-Saharan Africa	Malabo	8.7741	3.7523	Upper middle income	IBRD	Middle Africa
Equatorial Guinea	1995	0	GNQ	Africa	Middle Africa	10	1991-1995	GQ	496768	1.41853e+08	Sub-Saharan Africa	Malabo	8.7741	3.7523	Upper middle income	IBRD	Middle Africa
Equatorial Guinea	1996	1	GNQ	Africa	Middle Africa	11	1996-2000	GQ	515844	2.32463e+08	Sub-Saharan Africa	Malabo	8.7741	3.7523	Upper middle income	IBRD	Middle Africa
Equatorial Guinea	1997	7	GNQ	Africa	Middle Africa	12	1996-2000	GQ	536459	4.42338e+08	Sub-Saharan Africa	Malabo	8.7741	3.7523	Upper middle income	IBRD	Middle Africa
Equatorial Guinea	1998	1	GNQ	Africa	Middle Africa	13	1996-2000	GQ	558496	3.70688e+08	Sub-Saharan Africa	Malabo	8.7741	3.7523	Upper middle income	IBRD	Middle Africa
Equatorial Guinea	1999	2	GNQ	Africa	Middle Africa	14	1996-2000	GQ	581765	6.21118e+08	Sub-Saharan Africa	Malabo	8.7741	3.7523	Upper middle income	IBRD	Middle Africa
Equatorial Guinea	2000	2	GNQ	Africa	Middle Africa	15	1996-2000	GQ	606180	1.046e+09	Sub-Saharan Africa	Malabo	8.7741	3.7523	Upper middle income	IBRD	Middle Africa
Equatorial Guinea	2001	3	GNQ	Africa	Middle Africa	16	2001-2005	GQ	631662	1.46114e+09	Sub-Saharan Africa	Malabo	8.7741	3.7523	Upper middle income	IBRD	Middle Africa
Equatorial Guinea	2002	3	GNQ	Africa	Middle Africa	17	2001-2005	GQ	658388	1.80674e+09	Sub-Saharan Africa	Malabo	8.7741	3.7523	Upper middle income	IBRD	Middle Africa
Equatorial Guinea	2003	0	GNQ	Africa	Middle Africa	18	2001-2005	GQ	686670	2.48475e+09	Sub-Saharan Africa	Malabo	8.7741	3.7523	Upper middle income	IBRD	Middle Africa
Equatorial Guinea	2004	2	GNQ	Africa	Middle Africa	19	2001-2005	GQ	716949	4.41076e+09	Sub-Saharan Africa	Malabo	8.7741	3.7523	Upper middle income	IBRD	Middle Africa
Equatorial Guinea	2005	2	GNQ	Africa	Middle Africa	20	2001-2005	GQ	749527	8.21737e+09	Sub-Saharan Africa	Malabo	8.7741	3.7523	Upper middle income	IBRD	Middle Africa
Equatorial Guinea	2006	0	GNQ	Africa	Middle Africa	21	2006-2010	GQ	784494	1.00865e+10	Sub-Saharan Africa	Malabo	8.7741	3.7523	Upper middle income	IBRD	Middle Africa
Equatorial Guinea	2007	0	GNQ	Africa	Middle Africa	22	2006-2010	GQ	821686	1.30717e+10	Sub-Saharan Africa	Malabo	8.7741	3.7523	Upper middle income	IBRD	Middle Africa
Equatorial Guinea	2008	1	GNQ	Africa	Middle Africa	23	2006-2010	GQ	860839	1.97499e+10	Sub-Saharan Africa	Malabo	8.7741	3.7523	Upper middle income	IBRD	Middle Africa
Equatorial Guinea	2009	2	GNQ	Africa	Middle Africa	24	2006-2010	GQ	901589	1.50278e+10	Sub-Saharan Africa	Malabo	8.7741	3.7523	Upper middle income	IBRD	Middle Africa
Equatorial Guinea	2010	3	GNQ	Africa	Middle Africa	25	2006-2010	GQ	943640	1.63144e+10	Sub-Saharan Africa	Malabo	8.7741	3.7523	Upper middle income	IBRD	Middle Africa
Equatorial Guinea	2011	1	GNQ	Africa	Middle Africa	26	2011-2015	GQ	986861	2.13573e+10	Sub-Saharan Africa	Malabo	8.7741	3.7523	Upper middle income	IBRD	Middle Africa
Equatorial Guinea	2012	1	GNQ	Africa	Middle Africa	27	2011-2015	GQ	1031191	2.23883e+10	Sub-Saharan Africa	Malabo	8.7741	3.7523	Upper middle income	IBRD	Middle Africa
Equatorial Guinea	2013	4	GNQ	Africa	Middle Africa	28	2011-2015	GQ	1076412	2.19488e+10	Sub-Saharan Africa	Malabo	8.7741	3.7523	Upper middle income	IBRD	Middle Africa
Equatorial Guinea	2014	3	GNQ	Africa	Middle Africa	29	2011-2015	GQ	1122273	2.17655e+10	Sub-Saharan Africa	Malabo	8.7741	3.7523	Upper middle income	IBRD	Middle Africa
Equatorial Guinea	2015	4	GNQ	Africa	Middle Africa	30	2011-2015	GQ	1168575	1.31855e+10	Sub-Saharan Africa	Malabo	8.7741	3.7523	Upper middle income	IBRD	Middle Africa
Equatorial Guinea	2016	5	GNQ	Africa	Middle Africa	31	2016-2020	GQ	1215181	1.12408e+10	Sub-Saharan Africa	Malabo	8.7741	3.7523	Upper middle income	IBRD	Middle Africa
Equatorial Guinea	2017	3	GNQ	Africa	Middle Africa	32	2016-2020	GQ	1262008	1.22009e+10	Sub-Saharan Africa	Malabo	8.7741	3.7523	Upper middle income	IBRD	Middle Africa
Equatorial Guinea	2018	0	GNQ	Africa	Middle Africa	33	2016-2020	GQ	1308966	1.3097e+10	Sub-Saharan Africa	Malabo	8.7741	3.7523	Upper middle income	IBRD	Middle Africa
Equatorial Guinea	2019	1	GNQ	Africa	Middle Africa	34	2016-2020	GQ	1355982	1.14173e+10	Sub-Saharan Africa	Malabo	8.7741	3.7523	Upper middle income	IBRD	Middle Africa
Equatorial Guinea	2020	3	GNQ	Africa	Middle Africa	35	2016-2020	GQ	1402985	1.00219e+10	Sub-Saharan Africa	Malabo	8.7741	3.7523	Upper middle income	IBRD	Middle Africa
Eritrea	1986	0	ERI	Africa	Eastern Africa	1	1986-1990	ER	2064803	1.00219e+10	Sub-Saharan Africa	Asmara	38.9183	15.3315	Low income	IDA	Eastern Africa
Eritrea	1987	0	ERI	Africa	Eastern Africa	2	1986-1990	ER	2127421	1.00219e+10	Sub-Saharan Africa	Asmara	38.9183	15.3315	Low income	IDA	Eastern Africa
Eritrea	1988	0	ERI	Africa	Eastern Africa	3	1986-1990	ER	2185607	1.00219e+10	Sub-Saharan Africa	Asmara	38.9183	15.3315	Low income	IDA	Eastern Africa
Eritrea	1989	0	ERI	Africa	Eastern Africa	4	1986-1990	ER	2231144	1.00219e+10	Sub-Saharan Africa	Asmara	38.9183	15.3315	Low income	IDA	Eastern Africa
Eritrea	1990	0	ERI	Africa	Eastern Africa	5	1986-1990	ER	2258649	1.00219e+10	Sub-Saharan Africa	Asmara	38.9183	15.3315	Low income	IDA	Eastern Africa
Eritrea	1991	0	ERI	Africa	Eastern Africa	6	1991-1995	ER	2266356	1.00219e+10	Sub-Saharan Africa	Asmara	38.9183	15.3315	Low income	IDA	Eastern Africa
Eritrea	1992	0	ERI	Africa	Eastern Africa	7	1991-1995	ER	2257593	4.77102e+08	Sub-Saharan Africa	Asmara	38.9183	15.3315	Low income	IDA	Eastern Africa
Eritrea	1993	0	ERI	Africa	Eastern Africa	8	1991-1995	ER	2238631	4.67873e+08	Sub-Saharan Africa	Asmara	38.9183	15.3315	Low income	IDA	Eastern Africa
Eritrea	1994	0	ERI	Africa	Eastern Africa	9	1991-1995	ER	2218436	5.31688e+08	Sub-Saharan Africa	Asmara	38.9183	15.3315	Low income	IDA	Eastern Africa
Eritrea	1995	0	ERI	Africa	Eastern Africa	10	1991-1995	ER	2204227	578015625	Sub-Saharan Africa	Asmara	38.9183	15.3315	Low income	IDA	Eastern Africa
Eritrea	1996	3	ERI	Africa	Eastern Africa	11	1996-2000	ER	2196467	6.93536e+08	Sub-Saharan Africa	Asmara	38.9183	15.3315	Low income	IDA	Eastern Africa
Eritrea	1997	0	ERI	Africa	Eastern Africa	12	1996-2000	ER	2195192	6.8649e+08	Sub-Saharan Africa	Asmara	38.9183	15.3315	Low income	IDA	Eastern Africa
Eritrea	1998	3	ERI	Africa	Eastern Africa	13	1996-2000	ER	2206439	7.45526e+08	Sub-Saharan Africa	Asmara	38.9183	15.3315	Low income	IDA	Eastern Africa
Eritrea	1999	4	ERI	Africa	Eastern Africa	14	1996-2000	ER	2237412	6.88921e+08	Sub-Saharan Africa	Asmara	38.9183	15.3315	Low income	IDA	Eastern Africa
Eritrea	2000	0	ERI	Africa	Eastern Africa	15	1996-2000	ER	2292413	7.06371e+08	Sub-Saharan Africa	Asmara	38.9183	15.3315	Low income	IDA	Eastern Africa
Eritrea	2001	1	ERI	Africa	Eastern Africa	16	2001-2005	ER	2374721	7.52368e+08	Sub-Saharan Africa	Asmara	38.9183	15.3315	Low income	IDA	Eastern Africa
Eritrea	2002	0	ERI	Africa	Eastern Africa	17	2001-2005	ER	2481059	7.29321e+08	Sub-Saharan Africa	Asmara	38.9183	15.3315	Low income	IDA	Eastern Africa
Eritrea	2003	0	ERI	Africa	Eastern Africa	18	2001-2005	ER	2600972	8.70248e+08	Sub-Saharan Africa	Asmara	38.9183	15.3315	Low income	IDA	Eastern Africa
Eritrea	2004	2	ERI	Africa	Eastern Africa	19	2001-2005	ER	2719809	1.10905e+09	Sub-Saharan Africa	Asmara	38.9183	15.3315	Low income	IDA	Eastern Africa
Eritrea	2005	1	ERI	Africa	Eastern Africa	20	2001-2005	ER	2826653	1.09843e+09	Sub-Saharan Africa	Asmara	38.9183	15.3315	Low income	IDA	Eastern Africa
Eritrea	2006	1	ERI	Africa	Eastern Africa	21	2006-2010	ER	2918209	1.21116e+09	Sub-Saharan Africa	Asmara	38.9183	15.3315	Low income	IDA	Eastern Africa
Eritrea	2007	4	ERI	Africa	Eastern Africa	22	2006-2010	ER	2996540	1.31797e+09	Sub-Saharan Africa	Asmara	38.9183	15.3315	Low income	IDA	Eastern Africa
Eritrea	2008	1	ERI	Africa	Eastern Africa	23	2006-2010	ER	3062782	1380188800	Sub-Saharan Africa	Asmara	38.9183	15.3315	Low income	IDA	Eastern Africa
Eritrea	2009	0	ERI	Africa	Eastern Africa	24	2006-2010	ER	3119920	1.8567e+09	Sub-Saharan Africa	Asmara	38.9183	15.3315	Low income	IDA	Eastern Africa
Eritrea	2010	2	ERI	Africa	Eastern Africa	25	2006-2010	ER	3170437	1.58952e+09	Sub-Saharan Africa	Asmara	38.9183	15.3315	Low income	IDA	Eastern Africa
Eritrea	2011	1	ERI	Africa	Eastern Africa	26	2011-2015	ER	3213969	2.065e+09	Sub-Saharan Africa	Asmara	38.9183	15.3315	Low income	IDA	Eastern Africa
Eritrea	2012	1	ERI	Africa	Eastern Africa	27	2011-2015	ER	3213969	2.065e+09	Sub-Saharan Africa	Asmara	38.9183	15.3315	Low income	IDA	Eastern Africa
Eritrea	2013	2	ERI	Africa	Eastern Africa	28	2011-2015	ER	3213969	2.065e+09	Sub-Saharan Africa	Asmara	38.9183	15.3315	Low income	IDA	Eastern Africa
Eritrea	2014	3	ERI	Africa	Eastern Africa	29	2011-2015	ER	3213969	2.065e+09	Sub-Saharan Africa	Asmara	38.9183	15.3315	Low income	IDA	Eastern Africa
Eritrea	2015	4	ERI	Africa	Eastern Africa	30	2011-2015	ER	3213969	2.065e+09	Sub-Saharan Africa	Asmara	38.9183	15.3315	Low income	IDA	Eastern Africa
Eritrea	2016	2	ERI	Africa	Eastern Africa	31	2016-2020	ER	3213969	2.065e+09	Sub-Saharan Africa	Asmara	38.9183	15.3315	Low income	IDA	Eastern Africa
Eritrea	2017	2	ERI	Africa	Eastern Africa	32	2016-2020	ER	3213969	2.065e+09	Sub-Saharan Africa	Asmara	38.9183	15.3315	Low income	IDA	Eastern Africa
Eritrea	2018	6	ERI	Africa	Eastern Africa	33	2016-2020	ER	3213969	2.065e+09	Sub-Saharan Africa	Asmara	38.9183	15.3315	Low income	IDA	Eastern Africa
Eritrea	2019	2	ERI	Africa	Eastern Africa	34	2016-2020	ER	3213969	2.065e+09	Sub-Saharan Africa	Asmara	38.9183	15.3315	Low income	IDA	Eastern Africa
Eritrea	2020	2	ERI	Africa	Eastern Africa	35	2016-2020	ER	3213969	2.065e+09	Sub-Saharan Africa	Asmara	38.9183	15.3315	Low income	IDA	Eastern Africa
Ethiopia	1986	0	ETH	Africa	Eastern Africa	1	1986-1990	ET	41965696	9.8486e+09	Sub-Saharan Africa	Addis Ababa	38.7468	9.02274	Low income	IDA	Eastern Africa
Ethiopia	1987	1	ETH	Africa	Eastern Africa	2	1986-1990	ET	43329238	1.05273e+10	Sub-Saharan Africa	Addis Ababa	38.7468	9.02274	Low income	IDA	Eastern Africa
Ethiopia	1988	5	ETH	Africa	Eastern Africa	3	1986-1990	ET	44757205	1.09089e+10	Sub-Saharan Africa	Addis Ababa	38.7468	9.02274	Low income	IDA	Eastern Africa
Ethiopia	1989	6	ETH	Africa	Eastern Africa	4	1986-1990	ET	46272308	1.14766e+10	Sub-Saharan Africa	Addis Ababa	38.7468	9.02274	Low income	IDA	Eastern Africa
Ethiopia	1990	9	ETH	Africa	Eastern Africa	5	1986-1990	ET	47887864	1.21752e+10	Sub-Saharan Africa	Addis Ababa	38.7468	9.02274	Low income	IDA	Eastern Africa
Ethiopia	1991	15	ETH	Africa	Eastern Africa	6	1991-1995	ET	49609976	1.34639e+10	Sub-Saharan Africa	Addis Ababa	38.7468	9.02274	Low income	IDA	Eastern Africa
Ethiopia	1992	8	ETH	Africa	Eastern Africa	7	1991-1995	ET	51423591	1.0493e+10	Sub-Saharan Africa	Addis Ababa	38.7468	9.02274	Low income	IDA	Eastern Africa
Ethiopia	1993	25	ETH	Africa	Eastern Africa	8	1991-1995	ET	53295556	8.83071e+09	Sub-Saharan Africa	Addis Ababa	38.7468	9.02274	Low income	IDA	Eastern Africa
Ethiopia	1994	20	ETH	Africa	Eastern Africa	9	1991-1995	ET	55180993	6.92795e+09	Sub-Saharan Africa	Addis Ababa	38.7468	9.02274	Low income	IDA	Eastern Africa
Ethiopia	1995	16	ETH	Africa	Eastern Africa	10	1991-1995	ET	57047906	7.66398e+09	Sub-Saharan Africa	Addis Ababa	38.7468	9.02274	Low income	IDA	Eastern Africa
Ethiopia	1996	20	ETH	Africa	Eastern Africa	11	1996-2000	ET	58883531	8.54794e+09	Sub-Saharan Africa	Addis Ababa	38.7468	9.02274	Low income	IDA	Eastern Africa
Ethiopia	1997	26	ETH	Africa	Eastern Africa	12	1996-2000	ET	60697443	8.58921e+09	Sub-Saharan Africa	Addis Ababa	38.7468	9.02274	Low income	IDA	Eastern Africa
Ethiopia	1998	21	ETH	Africa	Eastern Africa	13	1996-2000	ET	62507724	7.81822e+09	Sub-Saharan Africa	Addis Ababa	38.7468	9.02274	Low income	IDA	Eastern Africa
Ethiopia	1999	25	ETH	Africa	Eastern Africa	14	1996-2000	ET	64343008	7.70083e+09	Sub-Saharan Africa	Addis Ababa	38.7468	9.02274	Low income	IDA	Eastern Africa
Ethiopia	2000	21	ETH	Africa	Eastern Africa	15	1996-2000	ET	66224809	8.24239e+09	Sub-Saharan Africa	Addis Ababa	38.7468	9.02274	Low income	IDA	Eastern Africa
Ethiopia	2001	27	ETH	Africa	Eastern Africa	16	2001-2005	ET	68159422	8.23133e+09	Sub-Saharan Africa	Addis Ababa	38.7468	9.02274	Low income	IDA	Eastern Africa
Ethiopia	2002	43	ETH	Africa	Eastern Africa	17	2001-2005	ET	70142090	7.85081e+09	Sub-Saharan Africa	Addis Ababa	38.7468	9.02274	Low income	IDA	Eastern Africa
Ethiopia	2003	39	ETH	Africa	Eastern Africa	18	2001-2005	ET	72170581	8.62369e+09	Sub-Saharan Africa	Addis Ababa	38.7468	9.02274	Low income	IDA	Eastern Africa
Ethiopia	2004	34	ETH	Africa	Eastern Africa	19	2001-2005	ET	74239508	1.01312e+10	Sub-Saharan Africa	Addis Ababa	38.7468	9.02274	Low income	IDA	Eastern Africa
Ethiopia	2005	32	ETH	Africa	Eastern Africa	20	2001-2005	ET	76346310	1.24011e+10	Sub-Saharan Africa	Addis Ababa	38.7468	9.02274	Low income	IDA	Eastern Africa
Ethiopia	2006	38	ETH	Africa	Eastern Africa	21	2006-2010	ET	78489205	1.52809e+10	Sub-Saharan Africa	Addis Ababa	38.7468	9.02274	Low income	IDA	Eastern Africa
Ethiopia	2007	45	ETH	Africa	Eastern Africa	22	2006-2010	ET	80674343	1.97076e+10	Sub-Saharan Africa	Addis Ababa	38.7468	9.02274	Low income	IDA	Eastern Africa
Ethiopia	2008	61	ETH	Africa	Eastern Africa	23	2006-2010	ET	82916236	2.70669e+10	Sub-Saharan Africa	Addis Ababa	38.7468	9.02274	Low income	IDA	Eastern Africa
Ethiopia	2009	64	ETH	Africa	Eastern Africa	24	2006-2010	ET	85233923	3.24374e+10	Sub-Saharan Africa	Addis Ababa	38.7468	9.02274	Low income	IDA	Eastern Africa
Ethiopia	2010	81	ETH	Africa	Eastern Africa	25	2006-2010	ET	87639962	2.99338e+10	Sub-Saharan Africa	Addis Ababa	38.7468	9.02274	Low income	IDA	Eastern Africa
Ethiopia	2011	93	ETH	Africa	Eastern Africa	26	2011-2015	ET	90139928	3.19528e+10	Sub-Saharan Africa	Addis Ababa	38.7468	9.02274	Low income	IDA	Eastern Africa
Ethiopia	2012	119	ETH	Africa	Eastern Africa	27	2011-2015	ET	92726982	4.33107e+10	Sub-Saharan Africa	Addis Ababa	38.7468	9.02274	Low income	IDA	Eastern Africa
Ethiopia	2013	150	ETH	Africa	Eastern Africa	28	2011-2015	ET	95385793	4.76482e+10	Sub-Saharan Africa	Addis Ababa	38.7468	9.02274	Low income	IDA	Eastern Africa
Ethiopia	2014	209	ETH	Africa	Eastern Africa	29	2011-2015	ET	98094264	5.56122e+10	Sub-Saharan Africa	Addis Ababa	38.7468	9.02274	Low income	IDA	Eastern Africa
Ethiopia	2015	201	ETH	Africa	Eastern Africa	30	2011-2015	ET	100835453	6.45893e+10	Sub-Saharan Africa	Addis Ababa	38.7468	9.02274	Low income	IDA	Eastern Africa
Ethiopia	2016	210	ETH	Africa	Eastern Africa	31	2016-2020	ET	103603461	7.42966e+10	Sub-Saharan Africa	Addis Ababa	38.7468	9.02274	Low income	IDA	Eastern Africa
Ethiopia	2017	231	ETH	Africa	Eastern Africa	32	2016-2020	ET	106399926	8.17708e+10	Sub-Saharan Africa	Addis Ababa	38.7468	9.02274	Low income	IDA	Eastern Africa
Ethiopia	2018	254	ETH	Africa	Eastern Africa	33	2016-2020	ET	109224410	8.42693e+10	Sub-Saharan Africa	Addis Ababa	38.7468	9.02274	Low income	IDA	Eastern Africa
Ethiopia	2019	327	ETH	Africa	Eastern Africa	34	2016-2020	ET	112078727	9.59126e+10	Sub-Saharan Africa	Addis Ababa	38.7468	9.02274	Low income	IDA	Eastern Africa
Ethiopia	2020	489	ETH	Africa	Eastern Africa	35	2016-2020	ET	114963583	1.07645e+11	Sub-Saharan Africa	Addis Ababa	38.7468	9.02274	Low income	IDA	Eastern Africa
Gambia	1986	1	GMB	Africa	Western Africa	1	1986-1990	GM	791141	1.85646e+08	Sub-Saharan Africa	Banjul	-16.5885	13.4495	Low income	IDA	Western Africa
Gambia	1987	2	GMB	Africa	Western Africa	2	1986-1990	GM	831011	2.20626e+08	Sub-Saharan Africa	Banjul	-16.5885	13.4495	Low income	IDA	Western Africa
Gambia	1988	1	GMB	Africa	Western Africa	3	1986-1990	GM	873440	2.66673e+08	Sub-Saharan Africa	Banjul	-16.5885	13.4495	Low income	IDA	Western Africa
Gambia	1989	4	GMB	Africa	Western Africa	4	1986-1990	GM	915631	2.8412e+08	Sub-Saharan Africa	Banjul	-16.5885	13.4495	Low income	IDA	Western Africa
Gambia	1990	7	GMB	Africa	Western Africa	5	1986-1990	GM	955595	3.17083e+08	Sub-Saharan Africa	Banjul	-16.5885	13.4495	Low income	IDA	Western Africa
Gambia	1991	10	GMB	Africa	Western Africa	6	1991-1995	GM	992671	6.90314e+08	Sub-Saharan Africa	Banjul	-16.5885	13.4495	Low income	IDA	Western Africa
Gambia	1992	7	GMB	Africa	Western Africa	7	1991-1995	GM	1027476	7.14255e+08	Sub-Saharan Africa	Banjul	-16.5885	13.4495	Low income	IDA	Western Africa
Gambia	1993	10	GMB	Africa	Western Africa	8	1991-1995	GM	1060861	7.55043e+08	Sub-Saharan Africa	Banjul	-16.5885	13.4495	Low income	IDA	Western Africa
Gambia	1994	10	GMB	Africa	Western Africa	9	1991-1995	GM	1094219	7.46492e+08	Sub-Saharan Africa	Banjul	-16.5885	13.4495	Low income	IDA	Western Africa
Gambia	1995	9	GMB	Africa	Western Africa	10	1991-1995	GM	1128577	7.85997e+08	Sub-Saharan Africa	Banjul	-16.5885	13.4495	Low income	IDA	Western Africa
Gambia	1996	7	GMB	Africa	Western Africa	11	1996-2000	GM	1164091	8.48237e+08	Sub-Saharan Africa	Banjul	-16.5885	13.4495	Low income	IDA	Western Africa
Gambia	1997	5	GMB	Africa	Western Africa	12	1996-2000	GM	1200522	8.03631e+08	Sub-Saharan Africa	Banjul	-16.5885	13.4495	Low income	IDA	Western Africa
Gambia	1998	14	GMB	Africa	Western Africa	13	1996-2000	GM	1238124	8.40285e+08	Sub-Saharan Africa	Banjul	-16.5885	13.4495	Low income	IDA	Western Africa
Gambia	1999	6	GMB	Africa	Western Africa	14	1996-2000	GM	1277118	8.14723e+08	Sub-Saharan Africa	Banjul	-16.5885	13.4495	Low income	IDA	Western Africa
Gambia	2000	9	GMB	Africa	Western Africa	15	1996-2000	GM	1317708	7.82915e+08	Sub-Saharan Africa	Banjul	-16.5885	13.4495	Low income	IDA	Western Africa
Gambia	2001	10	GMB	Africa	Western Africa	16	2001-2005	GM	1360070	6.87409e+08	Sub-Saharan Africa	Banjul	-16.5885	13.4495	Low income	IDA	Western Africa
Gambia	2002	5	GMB	Africa	Western Africa	17	2001-2005	GM	1404263	5.78236e+08	Sub-Saharan Africa	Banjul	-16.5885	13.4495	Low income	IDA	Western Africa
Gambia	2003	9	GMB	Africa	Western Africa	18	2001-2005	GM	1449925	4.87039e+08	Sub-Saharan Africa	Banjul	-16.5885	13.4495	Low income	IDA	Western Africa
Gambia	2004	6	GMB	Africa	Western Africa	19	2001-2005	GM	1496524	9.619e+08	Sub-Saharan Africa	Banjul	-16.5885	13.4495	Low income	IDA	Western Africa
Gambia	2005	10	GMB	Africa	Western Africa	20	2001-2005	GM	1543745	1.0277e+09	Sub-Saharan Africa	Banjul	-16.5885	13.4495	Low income	IDA	Western Africa
Gambia	2006	14	GMB	Africa	Western Africa	21	2006-2010	GM	1591444	1.05411e+09	Sub-Saharan Africa	Banjul	-16.5885	13.4495	Low income	IDA	Western Africa
Gambia	2007	14	GMB	Africa	Western Africa	22	2006-2010	GM	1639846	1.2797e+09	Sub-Saharan Africa	Banjul	-16.5885	13.4495	Low income	IDA	Western Africa
Gambia	2008	18	GMB	Africa	Western Africa	23	2006-2010	GM	1689288	1.56176e+09	Sub-Saharan Africa	Banjul	-16.5885	13.4495	Low income	IDA	Western Africa
Gambia	2009	10	GMB	Africa	Western Africa	24	2006-2010	GM	1740277	1.45014e+09	Sub-Saharan Africa	Banjul	-16.5885	13.4495	Low income	IDA	Western Africa
Gambia	2010	23	GMB	Africa	Western Africa	25	2006-2010	GM	1793199	1.54329e+09	Sub-Saharan Africa	Banjul	-16.5885	13.4495	Low income	IDA	Western Africa
Gambia	2011	11	GMB	Africa	Western Africa	26	2011-2015	GM	1848142	1.40969e+09	Sub-Saharan Africa	Banjul	-16.5885	13.4495	Low income	IDA	Western Africa
Gambia	2012	15	GMB	Africa	Western Africa	27	2011-2015	GM	1905020	1.41501e+09	Sub-Saharan Africa	Banjul	-16.5885	13.4495	Low income	IDA	Western Africa
Gambia	2013	21	GMB	Africa	Western Africa	28	2011-2015	GM	1963708	1.37561e+09	Sub-Saharan Africa	Banjul	-16.5885	13.4495	Low income	IDA	Western Africa
Gambia	2014	25	GMB	Africa	Western Africa	29	2011-2015	GM	2024037	1.22946e+09	Sub-Saharan Africa	Banjul	-16.5885	13.4495	Low income	IDA	Western Africa
Gambia	2015	34	GMB	Africa	Western Africa	30	2011-2015	GM	2085860	1.37818e+09	Sub-Saharan Africa	Banjul	-16.5885	13.4495	Low income	IDA	Western Africa
Gambia	2016	27	GMB	Africa	Western Africa	31	2016-2020	GM	2149134	1.48458e+09	Sub-Saharan Africa	Banjul	-16.5885	13.4495	Low income	IDA	Western Africa
Gambia	2017	17	GMB	Africa	Western Africa	32	2016-2020	GM	2213900	1.50491e+09	Sub-Saharan Africa	Banjul	-16.5885	13.4495	Low income	IDA	Western Africa
Gambia	2018	20	GMB	Africa	Western Africa	33	2016-2020	GM	2280092	1.67067e+09	Sub-Saharan Africa	Banjul	-16.5885	13.4495	Low income	IDA	Western Africa
Gambia	2019	21	GMB	Africa	Western Africa	34	2016-2020	GM	2347696	1.82607e+09	Sub-Saharan Africa	Banjul	-16.5885	13.4495	Low income	IDA	Western Africa
Gambia	2020	26	GMB	Africa	Western Africa	35	2016-2020	GM	2416664	1.90193e+09	Sub-Saharan Africa	Banjul	-16.5885	13.4495	Low income	IDA	Western Africa
Gabon	1986	2	GAB	Africa	Middle Africa	1	1986-1990	GA	850052	3.40364e+09	Sub-Saharan Africa	Libreville	9.45162	0.38832	Upper middle income	IBRD	Middle Africa
Gabon	1987	0	GAB	Africa	Middle Africa	2	1986-1990	GA	873871	3.2818e+09	Sub-Saharan Africa	Libreville	9.45162	0.38832	Upper middle income	IBRD	Middle Africa
Gabon	1988	7	GAB	Africa	Middle Africa	3	1986-1990	GA	898472	3.8345e+09	Sub-Saharan Africa	Libreville	9.45162	0.38832	Upper middle income	IBRD	Middle Africa
Gabon	1989	7	GAB	Africa	Middle Africa	4	1986-1990	GA	923714	4.18641e+09	Sub-Saharan Africa	Libreville	9.45162	0.38832	Upper middle income	IBRD	Middle Africa
Gabon	1990	4	GAB	Africa	Middle Africa	5	1986-1990	GA	949493	5.95229e+09	Sub-Saharan Africa	Libreville	9.45162	0.38832	Upper middle income	IBRD	Middle Africa
Gabon	1991	5	GAB	Africa	Middle Africa	6	1991-1995	GA	975785	5.40292e+09	Sub-Saharan Africa	Libreville	9.45162	0.38832	Upper middle income	IBRD	Middle Africa
Gabon	1992	6	GAB	Africa	Middle Africa	7	1991-1995	GA	1002573	5.59239e+09	Sub-Saharan Africa	Libreville	9.45162	0.38832	Upper middle income	IBRD	Middle Africa
Gabon	1993	7	GAB	Africa	Middle Africa	8	1991-1995	GA	1029769	4.37865e+09	Sub-Saharan Africa	Libreville	9.45162	0.38832	Upper middle income	IBRD	Middle Africa
Gabon	1994	12	GAB	Africa	Middle Africa	9	1991-1995	GA	1057252	4.19082e+09	Sub-Saharan Africa	Libreville	9.45162	0.38832	Upper middle income	IBRD	Middle Africa
Gabon	1995	4	GAB	Africa	Middle Africa	10	1991-1995	GA	1084951	4.95885e+09	Sub-Saharan Africa	Libreville	9.45162	0.38832	Upper middle income	IBRD	Middle Africa
Gabon	1996	13	GAB	Africa	Middle Africa	11	1996-2000	GA	1112944	5.69404e+09	Sub-Saharan Africa	Libreville	9.45162	0.38832	Upper middle income	IBRD	Middle Africa
Gabon	1997	6	GAB	Africa	Middle Africa	12	1996-2000	GA	1141332	5.32682e+09	Sub-Saharan Africa	Libreville	9.45162	0.38832	Upper middle income	IBRD	Middle Africa
Gabon	1998	13	GAB	Africa	Middle Africa	13	1996-2000	GA	1170061	4.48342e+09	Sub-Saharan Africa	Libreville	9.45162	0.38832	Upper middle income	IBRD	Middle Africa
Gabon	1999	10	GAB	Africa	Middle Africa	14	1996-2000	GA	1199058	4.66299e+09	Sub-Saharan Africa	Libreville	9.45162	0.38832	Upper middle income	IBRD	Middle Africa
Gabon	2000	8	GAB	Africa	Middle Africa	15	1996-2000	GA	1228359	5.08048e+09	Sub-Saharan Africa	Libreville	9.45162	0.38832	Upper middle income	IBRD	Middle Africa
Gabon	2001	5	GAB	Africa	Middle Africa	16	2001-2005	GA	1258008	5.02327e+09	Sub-Saharan Africa	Libreville	9.45162	0.38832	Upper middle income	IBRD	Middle Africa
Gabon	2002	6	GAB	Africa	Middle Africa	17	2001-2005	GA	1288310	5.33545e+09	Sub-Saharan Africa	Libreville	9.45162	0.38832	Upper middle income	IBRD	Middle Africa
Gabon	2003	8	GAB	Africa	Middle Africa	18	2001-2005	GA	1319946	6.5119e+09	Sub-Saharan Africa	Libreville	9.45162	0.38832	Upper middle income	IBRD	Middle Africa
Gabon	2004	10	GAB	Africa	Middle Africa	19	2001-2005	GA	1353788	7.77022e+09	Sub-Saharan Africa	Libreville	9.45162	0.38832	Upper middle income	IBRD	Middle Africa
Gabon	2005	14	GAB	Africa	Middle Africa	20	2001-2005	GA	1390550	9.58278e+09	Sub-Saharan Africa	Libreville	9.45162	0.38832	Upper middle income	IBRD	Middle Africa
Gabon	2006	7	GAB	Africa	Middle Africa	21	2006-2010	GA	1430144	1.03276e+10	Sub-Saharan Africa	Libreville	9.45162	0.38832	Upper middle income	IBRD	Middle Africa
Gabon	2007	4	GAB	Africa	Middle Africa	22	2006-2010	GA	1472565	1.24554e+10	Sub-Saharan Africa	Libreville	9.45162	0.38832	Upper middle income	IBRD	Middle Africa
Gabon	2008	9	GAB	Africa	Middle Africa	23	2006-2010	GA	1518538	1.55713e+10	Sub-Saharan Africa	Libreville	9.45162	0.38832	Upper middle income	IBRD	Middle Africa
Gabon	2009	8	GAB	Africa	Middle Africa	24	2006-2010	GA	1568925	1.21137e+10	Sub-Saharan Africa	Libreville	9.45162	0.38832	Upper middle income	IBRD	Middle Africa
Gabon	2010	11	GAB	Africa	Middle Africa	25	2006-2010	GA	1624146	1.43726e+10	Sub-Saharan Africa	Libreville	9.45162	0.38832	Upper middle income	IBRD	Middle Africa
Gabon	2011	12	GAB	Africa	Middle Africa	26	2011-2015	GA	1684629	1.82103e+10	Sub-Saharan Africa	Libreville	9.45162	0.38832	Upper middle income	IBRD	Middle Africa
Gabon	2012	13	GAB	Africa	Middle Africa	27	2011-2015	GA	1749677	1.71705e+10	Sub-Saharan Africa	Libreville	9.45162	0.38832	Upper middle income	IBRD	Middle Africa
Gabon	2013	22	GAB	Africa	Middle Africa	28	2011-2015	GA	1817070	1.75957e+10	Sub-Saharan Africa	Libreville	9.45162	0.38832	Upper middle income	IBRD	Middle Africa
Gabon	2014	19	GAB	Africa	Middle Africa	29	2011-2015	GA	1883801	1.8204e+10	Sub-Saharan Africa	Libreville	9.45162	0.38832	Upper middle income	IBRD	Middle Africa
Gabon	2015	32	GAB	Africa	Middle Africa	30	2011-2015	GA	1947690	1.43831e+10	Sub-Saharan Africa	Libreville	9.45162	0.38832	Upper middle income	IBRD	Middle Africa
Gabon	2016	22	GAB	Africa	Middle Africa	31	2016-2020	GA	2007882	1.40239e+10	Sub-Saharan Africa	Libreville	9.45162	0.38832	Upper middle income	IBRD	Middle Africa
Gabon	2017	18	GAB	Africa	Middle Africa	32	2016-2020	GA	2064812	1.49295e+10	Sub-Saharan Africa	Libreville	9.45162	0.38832	Upper middle income	IBRD	Middle Africa
Gabon	2018	27	GAB	Africa	Middle Africa	33	2016-2020	GA	2119275	1.68623e+10	Sub-Saharan Africa	Libreville	9.45162	0.38832	Upper middle income	IBRD	Middle Africa
Gabon	2019	28	GAB	Africa	Middle Africa	34	2016-2020	GA	2172578	1.68745e+10	Sub-Saharan Africa	Libreville	9.45162	0.38832	Upper middle income	IBRD	Middle Africa
Gabon	2020	19	GAB	Africa	Middle Africa	35	2016-2020	GA	2225728	1.55932e+10	Sub-Saharan Africa	Libreville	9.45162	0.38832	Upper middle income	IBRD	Middle Africa
Ghana	1986	1	GHA	Africa	Western Africa	1	1986-1990	GH	13164839	5.7276e+09	Sub-Saharan Africa	Accra	-0.20795	5.57045	Lower middle income	IDA	Western Africa
Ghana	1987	2	GHA	Africa	Western Africa	2	1986-1990	GH	13552021	5.07483e+09	Sub-Saharan Africa	Accra	-0.20795	5.57045	Lower middle income	IDA	Western Africa
Ghana	1988	8	GHA	Africa	Western Africa	3	1986-1990	GH	13947047	5.19784e+09	Sub-Saharan Africa	Accra	-0.20795	5.57045	Lower middle income	IDA	Western Africa
Ghana	1989	7	GHA	Africa	Western Africa	4	1986-1990	GH	14353409	5.25176e+09	Sub-Saharan Africa	Accra	-0.20795	5.57045	Lower middle income	IDA	Western Africa
Ghana	1990	6	GHA	Africa	Western Africa	5	1986-1990	GH	14773274	5.88917e+09	Sub-Saharan Africa	Accra	-0.20795	5.57045	Lower middle income	IDA	Western Africa
Ghana	1991	10	GHA	Africa	Western Africa	6	1991-1995	GH	15207360	6.59655e+09	Sub-Saharan Africa	Accra	-0.20795	5.57045	Lower middle income	IDA	Western Africa
Ghana	1992	13	GHA	Africa	Western Africa	7	1991-1995	GH	15653345	6.4139e+09	Sub-Saharan Africa	Accra	-0.20795	5.57045	Lower middle income	IDA	Western Africa
Ghana	1993	14	GHA	Africa	Western Africa	8	1991-1995	GH	16106756	5.96626e+09	Sub-Saharan Africa	Accra	-0.20795	5.57045	Lower middle income	IDA	Western Africa
Ghana	1994	20	GHA	Africa	Western Africa	9	1991-1995	GH	16561677	5.44456e+09	Sub-Saharan Africa	Accra	-0.20795	5.57045	Lower middle income	IDA	Western Africa
Ghana	1995	18	GHA	Africa	Western Africa	10	1991-1995	GH	17014058	6.46514e+09	Sub-Saharan Africa	Accra	-0.20795	5.57045	Lower middle income	IDA	Western Africa
Ghana	1996	16	GHA	Africa	Western Africa	11	1996-2000	GH	17462504	6.93498e+09	Sub-Saharan Africa	Accra	-0.20795	5.57045	Lower middle income	IDA	Western Africa
Ghana	1997	17	GHA	Africa	Western Africa	12	1996-2000	GH	17908977	6.89131e+09	Sub-Saharan Africa	Accra	-0.20795	5.57045	Lower middle income	IDA	Western Africa
Ghana	1998	15	GHA	Africa	Western Africa	13	1996-2000	GH	18357159	7.48097e+09	Sub-Saharan Africa	Accra	-0.20795	5.57045	Lower middle income	IDA	Western Africa
Ghana	1999	17	GHA	Africa	Western Africa	14	1996-2000	GH	18812369	7.71935e+09	Sub-Saharan Africa	Accra	-0.20795	5.57045	Lower middle income	IDA	Western Africa
Ghana	2000	17	GHA	Africa	Western Africa	15	1996-2000	GH	19278850	4.98302e+09	Sub-Saharan Africa	Accra	-0.20795	5.57045	Lower middle income	IDA	Western Africa
Ghana	2001	22	GHA	Africa	Western Africa	16	2001-2005	GH	19756929	5.31491e+09	Sub-Saharan Africa	Accra	-0.20795	5.57045	Lower middle income	IDA	Western Africa
Ghana	2002	12	GHA	Africa	Western Africa	17	2001-2005	GH	20246376	6.16633e+09	Sub-Saharan Africa	Accra	-0.20795	5.57045	Lower middle income	IDA	Western Africa
Ghana	2003	17	GHA	Africa	Western Africa	18	2001-2005	GH	20750308	7.63241e+09	Sub-Saharan Africa	Accra	-0.20795	5.57045	Lower middle income	IDA	Western Africa
Ghana	2004	14	GHA	Africa	Western Africa	19	2001-2005	GH	21272328	8.88137e+09	Sub-Saharan Africa	Accra	-0.20795	5.57045	Lower middle income	IDA	Western Africa
Ghana	2005	26	GHA	Africa	Western Africa	20	2001-2005	GH	21814648	1.07447e+10	Sub-Saharan Africa	Accra	-0.20795	5.57045	Lower middle income	IDA	Western Africa
Ghana	2006	37	GHA	Africa	Western Africa	21	2006-2010	GH	22379057	2.04409e+10	Sub-Saharan Africa	Accra	-0.20795	5.57045	Lower middle income	IDA	Western Africa
Ghana	2007	32	GHA	Africa	Western Africa	22	2006-2010	GH	22963946	2.48278e+10	Sub-Saharan Africa	Accra	-0.20795	5.57045	Lower middle income	IDA	Western Africa
Ghana	2008	34	GHA	Africa	Western Africa	23	2006-2010	GH	23563832	2.86787e+10	Sub-Saharan Africa	Accra	-0.20795	5.57045	Lower middle income	IDA	Western Africa
Ghana	2009	35	GHA	Africa	Western Africa	24	2006-2010	GH	24170943	2.60481e+10	Sub-Saharan Africa	Accra	-0.20795	5.57045	Lower middle income	IDA	Western Africa
Ghana	2010	32	GHA	Africa	Western Africa	25	2006-2010	GH	24779614	3.21973e+10	Sub-Saharan Africa	Accra	-0.20795	5.57045	Lower middle income	IDA	Western Africa
Ghana	2011	40	GHA	Africa	Western Africa	26	2011-2015	GH	25387713	3.93373e+10	Sub-Saharan Africa	Accra	-0.20795	5.57045	Lower middle income	IDA	Western Africa
Ghana	2012	53	GHA	Africa	Western Africa	27	2011-2015	GH	25996454	4.1271e+10	Sub-Saharan Africa	Accra	-0.20795	5.57045	Lower middle income	IDA	Western Africa
Ghana	2013	66	GHA	Africa	Western Africa	28	2011-2015	GH	26607641	6.2823e+10	Sub-Saharan Africa	Accra	-0.20795	5.57045	Lower middle income	IDA	Western Africa
Ghana	2014	92	GHA	Africa	Western Africa	29	2011-2015	GH	27224480	5.17175e+10	Sub-Saharan Africa	Accra	-0.20795	5.57045	Lower middle income	IDA	Western Africa
Ghana	2015	125	GHA	Africa	Western Africa	30	2011-2015	GH	27849203	4.74989e+10	Sub-Saharan Africa	Accra	-0.20795	5.57045	Lower middle income	IDA	Western Africa
Ghana	2016	107	GHA	Africa	Western Africa	31	2016-2020	GH	28481947	5.44995e+10	Sub-Saharan Africa	Accra	-0.20795	5.57045	Lower middle income	IDA	Western Africa
Ghana	2017	117	GHA	Africa	Western Africa	32	2016-2020	GH	29121464	5.88452e+10	Sub-Saharan Africa	Accra	-0.20795	5.57045	Lower middle income	IDA	Western Africa
Ghana	2018	126	GHA	Africa	Western Africa	33	2016-2020	GH	29767108	6.5316e+10	Sub-Saharan Africa	Accra	-0.20795	5.57045	Lower middle income	IDA	Western Africa
Ghana	2019	155	GHA	Africa	Western Africa	34	2016-2020	GH	30417858	6.72343e+10	Sub-Saharan Africa	Accra	-0.20795	5.57045	Lower middle income	IDA	Western Africa
Ghana	2020	183	GHA	Africa	Western Africa	35	2016-2020	GH	31072945	7.23544e+10	Sub-Saharan Africa	Accra	-0.20795	5.57045	Lower middle income	IDA	Western Africa
Guinea	1986	12	GIN	Africa	Western Africa	1	1986-1990	GN	5629420	1.99519e+09	Sub-Saharan Africa	Conakry	-13.7	9.51667	Low income	IDA	Western Africa
Guinea	1987	19	GIN	Africa	Western Africa	2	1986-1990	GN	5801323	2.04154e+09	Sub-Saharan Africa	Conakry	-13.7	9.51667	Low income	IDA	Western Africa
Guinea	1988	21	GIN	Africa	Western Africa	3	1986-1990	GN	5982484	2.3843e+09	Sub-Saharan Africa	Conakry	-13.7	9.51667	Low income	IDA	Western Africa
Guinea	1989	30	GIN	Africa	Western Africa	4	1986-1990	GN	6167480	2.43203e+09	Sub-Saharan Africa	Conakry	-13.7	9.51667	Low income	IDA	Western Africa
Guinea	1990	24	GIN	Africa	Western Africa	5	1986-1990	GN	6352282	2.66675e+09	Sub-Saharan Africa	Conakry	-13.7	9.51667	Low income	IDA	Western Africa
Guinea	1991	27	GIN	Africa	Western Africa	6	1991-1995	GN	6534936	3.01506e+09	Sub-Saharan Africa	Conakry	-13.7	9.51667	Low income	IDA	Western Africa
Guinea	1992	38	GIN	Africa	Western Africa	7	1991-1995	GN	6716032	3.28462e+09	Sub-Saharan Africa	Conakry	-13.7	9.51667	Low income	IDA	Western Africa
Guinea	1993	40	GIN	Africa	Western Africa	8	1991-1995	GN	6897171	3.2791e+09	Sub-Saharan Africa	Conakry	-13.7	9.51667	Low income	IDA	Western Africa
Guinea	1994	31	GIN	Africa	Western Africa	9	1991-1995	GN	7081119	3.38309e+09	Sub-Saharan Africa	Conakry	-13.7	9.51667	Low income	IDA	Western Africa
Guinea	1995	37	GIN	Africa	Western Africa	10	1991-1995	GN	7269631	3.69371e+09	Sub-Saharan Africa	Conakry	-13.7	9.51667	Low income	IDA	Western Africa
Guinea	1996	53	GIN	Africa	Western Africa	11	1996-2000	GN	7463782	3.86897e+09	Sub-Saharan Africa	Conakry	-13.7	9.51667	Low income	IDA	Western Africa
Guinea	1997	39	GIN	Africa	Western Africa	12	1996-2000	GN	7662071	3.7837e+09	Sub-Saharan Africa	Conakry	-13.7	9.51667	Low income	IDA	Western Africa
Guinea	1998	34	GIN	Africa	Western Africa	13	1996-2000	GN	7860772	3.58838e+09	Sub-Saharan Africa	Conakry	-13.7	9.51667	Low income	IDA	Western Africa
Guinea	1999	27	GIN	Africa	Western Africa	14	1996-2000	GN	8054745	3.46128e+09	Sub-Saharan Africa	Conakry	-13.7	9.51667	Low income	IDA	Western Africa
Guinea	2000	42	GIN	Africa	Western Africa	15	1996-2000	GN	8240735	2.99536e+09	Sub-Saharan Africa	Conakry	-13.7	9.51667	Low income	IDA	Western Africa
Guinea	2001	29	GIN	Africa	Western Africa	16	2001-2005	GN	8417082	2.82944e+09	Sub-Saharan Africa	Conakry	-13.7	9.51667	Low income	IDA	Western Africa
Guinea	2002	39	GIN	Africa	Western Africa	17	2001-2005	GN	8586077	2.9502e+09	Sub-Saharan Africa	Conakry	-13.7	9.51667	Low income	IDA	Western Africa
Guinea	2003	29	GIN	Africa	Western Africa	18	2001-2005	GN	8753097	3.44644e+09	Sub-Saharan Africa	Conakry	-13.7	9.51667	Low income	IDA	Western Africa
Guinea	2004	39	GIN	Africa	Western Africa	19	2001-2005	GN	8925729	3.63546e+09	Sub-Saharan Africa	Conakry	-13.7	9.51667	Low income	IDA	Western Africa
Guinea	2005	30	GIN	Africa	Western Africa	20	2001-2005	GN	9109585	2.93707e+09	Sub-Saharan Africa	Conakry	-13.7	9.51667	Low income	IDA	Western Africa
Guinea	2006	37	GIN	Africa	Western Africa	21	2006-2010	GN	9307421	4.22002e+09	Sub-Saharan Africa	Conakry	-13.7	9.51667	Low income	IDA	Western Africa
Guinea	2007	37	GIN	Africa	Western Africa	22	2006-2010	GN	9518159	6.28192e+09	Sub-Saharan Africa	Conakry	-13.7	9.51667	Low income	IDA	Western Africa
Guinea	2008	37	GIN	Africa	Western Africa	23	2006-2010	GN	9738796	6.96418e+09	Sub-Saharan Africa	Conakry	-13.7	9.51667	Low income	IDA	Western Africa
Guinea	2009	36	GIN	Africa	Western Africa	24	2006-2010	GN	9964470	6.7169e+09	Sub-Saharan Africa	Conakry	-13.7	9.51667	Low income	IDA	Western Africa
Guinea	2010	55	GIN	Africa	Western Africa	25	2006-2010	GN	10192168	6.85347e+09	Sub-Saharan Africa	Conakry	-13.7	9.51667	Low income	IDA	Western Africa
Guinea	2011	45	GIN	Africa	Western Africa	26	2011-2015	GN	10420459	6.78514e+09	Sub-Saharan Africa	Conakry	-13.7	9.51667	Low income	IDA	Western Africa
Guinea	2012	58	GIN	Africa	Western Africa	27	2011-2015	GN	10652032	7.63805e+09	Sub-Saharan Africa	Conakry	-13.7	9.51667	Low income	IDA	Western Africa
Guinea	2013	59	GIN	Africa	Western Africa	28	2011-2015	GN	10892821	8.37661e+09	Sub-Saharan Africa	Conakry	-13.7	9.51667	Low income	IDA	Western Africa
Guinea	2014	80	GIN	Africa	Western Africa	29	2011-2015	GN	11150970	8.77847e+09	Sub-Saharan Africa	Conakry	-13.7	9.51667	Low income	IDA	Western Africa
Guinea	2015	69	GIN	Africa	Western Africa	30	2011-2015	GN	11432096	8.7942e+09	Sub-Saharan Africa	Conakry	-13.7	9.51667	Low income	IDA	Western Africa
Guinea	2016	62	GIN	Africa	Western Africa	31	2016-2020	GN	11738434	8.59596e+09	Sub-Saharan Africa	Conakry	-13.7	9.51667	Low income	IDA	Western Africa
Guinea	2017	56	GIN	Africa	Western Africa	32	2016-2020	GN	12067516	1.03247e+10	Sub-Saharan Africa	Conakry	-13.7	9.51667	Low income	IDA	Western Africa
Guinea	2018	55	GIN	Africa	Western Africa	33	2016-2020	GN	12414292	1.1857e+10	Sub-Saharan Africa	Conakry	-13.7	9.51667	Low income	IDA	Western Africa
Guinea	2019	71	GIN	Africa	Western Africa	34	2016-2020	GN	12771246	1.35138e+10	Sub-Saharan Africa	Conakry	-13.7	9.51667	Low income	IDA	Western Africa
Guinea	2020	54	GIN	Africa	Western Africa	35	2016-2020	GN	13132792	1.56811e+10	Sub-Saharan Africa	Conakry	-13.7	9.51667	Low income	IDA	Western Africa
Cote d'Ivoire	1986	1	CIV	Africa	Western Africa	1	1986-1990	CI	10307268	9.1583e+09	Sub-Saharan Africa	Yamoussoukro	-4.0305	5.332	Lower middle income	IDA	Western Africa
Cote d'Ivoire	1987	4	CIV	Africa	Western Africa	2	1986-1990	CI	10698188	1.00877e+10	Sub-Saharan Africa	Yamoussoukro	-4.0305	5.332	Lower middle income	IDA	Western Africa
Cote d'Ivoire	1988	15	CIV	Africa	Western Africa	3	1986-1990	CI	11094740	1.02552e+10	Sub-Saharan Africa	Yamoussoukro	-4.0305	5.332	Lower middle income	IDA	Western Africa
Cote d'Ivoire	1989	12	CIV	Africa	Western Africa	4	1986-1990	CI	11502453	9.75741e+09	Sub-Saharan Africa	Yamoussoukro	-4.0305	5.332	Lower middle income	IDA	Western Africa
Cote d'Ivoire	1990	12	CIV	Africa	Western Africa	5	1986-1990	CI	11924873	1.07959e+10	Sub-Saharan Africa	Yamoussoukro	-4.0305	5.332	Lower middle income	IDA	Western Africa
Cote d'Ivoire	1991	13	CIV	Africa	Western Africa	6	1991-1995	CI	12362404	1.04926e+10	Sub-Saharan Africa	Yamoussoukro	-4.0305	5.332	Lower middle income	IDA	Western Africa
Cote d'Ivoire	1992	19	CIV	Africa	Western Africa	7	1991-1995	CI	12812428	1.1153e+10	Sub-Saharan Africa	Yamoussoukro	-4.0305	5.332	Lower middle income	IDA	Western Africa
Cote d'Ivoire	1993	19	CIV	Africa	Western Africa	8	1991-1995	CI	13271638	1.10458e+10	Sub-Saharan Africa	Yamoussoukro	-4.0305	5.332	Lower middle income	IDA	Western Africa
Cote d'Ivoire	1994	21	CIV	Africa	Western Africa	9	1991-1995	CI	13735438	8.31356e+09	Sub-Saharan Africa	Yamoussoukro	-4.0305	5.332	Lower middle income	IDA	Western Africa
Cote d'Ivoire	1995	27	CIV	Africa	Western Africa	10	1991-1995	CI	14199759	1.10001e+10	Sub-Saharan Africa	Yamoussoukro	-4.0305	5.332	Lower middle income	IDA	Western Africa
Cote d'Ivoire	1996	20	CIV	Africa	Western Africa	11	1996-2000	CI	14665125	1.21392e+10	Sub-Saharan Africa	Yamoussoukro	-4.0305	5.332	Lower middle income	IDA	Western Africa
Cote d'Ivoire	1997	43	CIV	Africa	Western Africa	12	1996-2000	CI	15130674	1.17221e+10	Sub-Saharan Africa	Yamoussoukro	-4.0305	5.332	Lower middle income	IDA	Western Africa
Cote d'Ivoire	1998	38	CIV	Africa	Western Africa	13	1996-2000	CI	15589407	1.2612e+10	Sub-Saharan Africa	Yamoussoukro	-4.0305	5.332	Lower middle income	IDA	Western Africa
Cote d'Ivoire	1999	41	CIV	Africa	Western Africa	14	1996-2000	CI	16032573	1.23766e+10	Sub-Saharan Africa	Yamoussoukro	-4.0305	5.332	Lower middle income	IDA	Western Africa
Cote d'Ivoire	2000	26	CIV	Africa	Western Africa	15	1996-2000	CI	16454660	1.07437e+10	Sub-Saharan Africa	Yamoussoukro	-4.0305	5.332	Lower middle income	IDA	Western Africa
Cote d'Ivoire	2001	22	CIV	Africa	Western Africa	16	2001-2005	CI	16853027	1.12024e+10	Sub-Saharan Africa	Yamoussoukro	-4.0305	5.332	Lower middle income	IDA	Western Africa
Cote d'Ivoire	2002	25	CIV	Africa	Western Africa	17	2001-2005	CI	17231539	1.24052e+10	Sub-Saharan Africa	Yamoussoukro	-4.0305	5.332	Lower middle income	IDA	Western Africa
Cote d'Ivoire	2003	35	CIV	Africa	Western Africa	18	2001-2005	CI	17599613	1.5341e+10	Sub-Saharan Africa	Yamoussoukro	-4.0305	5.332	Lower middle income	IDA	Western Africa
Cote d'Ivoire	2004	35	CIV	Africa	Western Africa	19	2001-2005	CI	17970493	1.65842e+10	Sub-Saharan Africa	Yamoussoukro	-4.0305	5.332	Lower middle income	IDA	Western Africa
Cote d'Ivoire	2005	42	CIV	Africa	Western Africa	20	2001-2005	CI	18354513	1.70917e+10	Sub-Saharan Africa	Yamoussoukro	-4.0305	5.332	Lower middle income	IDA	Western Africa
Cote d'Ivoire	2006	32	CIV	Africa	Western Africa	21	2006-2010	CI	18754914	1.78167e+10	Sub-Saharan Africa	Yamoussoukro	-4.0305	5.332	Lower middle income	IDA	Western Africa
Cote d'Ivoire	2007	37	CIV	Africa	Western Africa	22	2006-2010	CI	19171250	2.03705e+10	Sub-Saharan Africa	Yamoussoukro	-4.0305	5.332	Lower middle income	IDA	Western Africa
Cote d'Ivoire	2008	27	CIV	Africa	Western Africa	23	2006-2010	CI	19605568	2.4323e+10	Sub-Saharan Africa	Yamoussoukro	-4.0305	5.332	Lower middle income	IDA	Western Africa
Cote d'Ivoire	2009	36	CIV	Africa	Western Africa	24	2006-2010	CI	20059147	2.43752e+10	Sub-Saharan Africa	Yamoussoukro	-4.0305	5.332	Lower middle income	IDA	Western Africa
Cote d'Ivoire	2010	44	CIV	Africa	Western Africa	25	2006-2010	CI	20532944	2.49088e+10	Sub-Saharan Africa	Yamoussoukro	-4.0305	5.332	Lower middle income	IDA	Western Africa
Cote d'Ivoire	2011	41	CIV	Africa	Western Africa	26	2011-2015	CI	21028652	2.54149e+10	Sub-Saharan Africa	Yamoussoukro	-4.0305	5.332	Lower middle income	IDA	Western Africa
Cote d'Ivoire	2012	37	CIV	Africa	Western Africa	27	2011-2015	CI	21547188	2.6789e+10	Sub-Saharan Africa	Yamoussoukro	-4.0305	5.332	Lower middle income	IDA	Western Africa
Cote d'Ivoire	2013	42	CIV	Africa	Western Africa	28	2011-2015	CI	22087506	3.12731e+10	Sub-Saharan Africa	Yamoussoukro	-4.0305	5.332	Lower middle income	IDA	Western Africa
Cote d'Ivoire	2014	58	CIV	Africa	Western Africa	29	2011-2015	CI	22647672	3.53635e+10	Sub-Saharan Africa	Yamoussoukro	-4.0305	5.332	Lower middle income	IDA	Western Africa
Cote d'Ivoire	2015	60	CIV	Africa	Western Africa	30	2011-2015	CI	23226148	4.58146e+10	Sub-Saharan Africa	Yamoussoukro	-4.0305	5.332	Lower middle income	IDA	Western Africa
Cote d'Ivoire	2016	53	CIV	Africa	Western Africa	31	2016-2020	CI	23822726	4.79642e+10	Sub-Saharan Africa	Yamoussoukro	-4.0305	5.332	Lower middle income	IDA	Western Africa
Cote d'Ivoire	2017	57	CIV	Africa	Western Africa	32	2016-2020	CI	24437475	5.15882e+10	Sub-Saharan Africa	Yamoussoukro	-4.0305	5.332	Lower middle income	IDA	Western Africa
Cote d'Ivoire	2018	54	CIV	Africa	Western Africa	33	2016-2020	CI	25069226	5.80115e+10	Sub-Saharan Africa	Yamoussoukro	-4.0305	5.332	Lower middle income	IDA	Western Africa
Cote d'Ivoire	2019	58	CIV	Africa	Western Africa	34	2016-2020	CI	25716554	5.85394e+10	Sub-Saharan Africa	Yamoussoukro	-4.0305	5.332	Lower middle income	IDA	Western Africa
Cote d'Ivoire	2020	63	CIV	Africa	Western Africa	35	2016-2020	CI	26378275	6.13486e+10	Sub-Saharan Africa	Yamoussoukro	-4.0305	5.332	Lower middle income	IDA	Western Africa
Kenya	1986	8	KEN	Africa	Eastern Africa	1	1986-1990	KE	20622560	7.23913e+09	Sub-Saharan Africa	Nairobi	36.8126	-1.27975	Lower middle income	Blend	Eastern Africa
Kenya	1987	11	KEN	Africa	Eastern Africa	2	1986-1990	KE	21382111	7.97082e+09	Sub-Saharan Africa	Nairobi	36.8126	-1.27975	Lower middle income	Blend	Eastern Africa
Kenya	1988	21	KEN	Africa	Eastern Africa	3	1986-1990	KE	22153685	8.35538e+09	Sub-Saharan Africa	Nairobi	36.8126	-1.27975	Lower middle income	Blend	Eastern Africa
Kenya	1989	19	KEN	Africa	Eastern Africa	4	1986-1990	KE	22935088	8.28311e+09	Sub-Saharan Africa	Nairobi	36.8126	-1.27975	Lower middle income	Blend	Eastern Africa
Kenya	1990	33	KEN	Africa	Eastern Africa	5	1986-1990	KE	23724574	8.57236e+09	Sub-Saharan Africa	Nairobi	36.8126	-1.27975	Lower middle income	Blend	Eastern Africa
Kenya	1991	40	KEN	Africa	Eastern Africa	6	1991-1995	KE	24521714	8.15148e+09	Sub-Saharan Africa	Nairobi	36.8126	-1.27975	Lower middle income	Blend	Eastern Africa
Kenya	1992	39	KEN	Africa	Eastern Africa	7	1991-1995	KE	25326080	8.20913e+09	Sub-Saharan Africa	Nairobi	36.8126	-1.27975	Lower middle income	Blend	Eastern Africa
Kenya	1993	51	KEN	Africa	Eastern Africa	8	1991-1995	KE	26136217	5.75179e+09	Sub-Saharan Africa	Nairobi	36.8126	-1.27975	Lower middle income	Blend	Eastern Africa
Kenya	1994	63	KEN	Africa	Eastern Africa	9	1991-1995	KE	26950508	7.14815e+09	Sub-Saharan Africa	Nairobi	36.8126	-1.27975	Lower middle income	Blend	Eastern Africa
Kenya	1995	65	KEN	Africa	Eastern Africa	10	1991-1995	KE	27768297	9.04633e+09	Sub-Saharan Africa	Nairobi	36.8126	-1.27975	Lower middle income	Blend	Eastern Africa
Kenya	1996	68	KEN	Africa	Eastern Africa	11	1996-2000	KE	28589456	1.20459e+10	Sub-Saharan Africa	Nairobi	36.8126	-1.27975	Lower middle income	Blend	Eastern Africa
Kenya	1997	55	KEN	Africa	Eastern Africa	12	1996-2000	KE	29415660	1.31158e+10	Sub-Saharan Africa	Nairobi	36.8126	-1.27975	Lower middle income	Blend	Eastern Africa
Kenya	1998	53	KEN	Africa	Eastern Africa	13	1996-2000	KE	30250488	1.4094e+10	Sub-Saharan Africa	Nairobi	36.8126	-1.27975	Lower middle income	Blend	Eastern Africa
Kenya	1999	55	KEN	Africa	Eastern Africa	14	1996-2000	KE	31098763	1.2896e+10	Sub-Saharan Africa	Nairobi	36.8126	-1.27975	Lower middle income	Blend	Eastern Africa
Kenya	2000	70	KEN	Africa	Eastern Africa	15	1996-2000	KE	31964557	1.27054e+10	Sub-Saharan Africa	Nairobi	36.8126	-1.27975	Lower middle income	Blend	Eastern Africa
Kenya	2001	91	KEN	Africa	Eastern Africa	16	2001-2005	KE	32848569	1.2986e+10	Sub-Saharan Africa	Nairobi	36.8126	-1.27975	Lower middle income	Blend	Eastern Africa
Kenya	2002	82	KEN	Africa	Eastern Africa	17	2001-2005	KE	33751746	1.31477e+10	Sub-Saharan Africa	Nairobi	36.8126	-1.27975	Lower middle income	Blend	Eastern Africa
Kenya	2003	76	KEN	Africa	Eastern Africa	18	2001-2005	KE	34678781	1.49045e+10	Sub-Saharan Africa	Nairobi	36.8126	-1.27975	Lower middle income	Blend	Eastern Africa
Kenya	2004	107	KEN	Africa	Eastern Africa	19	2001-2005	KE	35635267	1.60953e+10	Sub-Saharan Africa	Nairobi	36.8126	-1.27975	Lower middle income	Blend	Eastern Africa
Kenya	2005	86	KEN	Africa	Eastern Africa	20	2001-2005	KE	36624897	1.87379e+10	Sub-Saharan Africa	Nairobi	36.8126	-1.27975	Lower middle income	Blend	Eastern Africa
Kenya	2006	99	KEN	Africa	Eastern Africa	21	2006-2010	KE	37649039	2.58255e+10	Sub-Saharan Africa	Nairobi	36.8126	-1.27975	Lower middle income	Blend	Eastern Africa
Kenya	2007	162	KEN	Africa	Eastern Africa	22	2006-2010	KE	38705934	3.19582e+10	Sub-Saharan Africa	Nairobi	36.8126	-1.27975	Lower middle income	Blend	Eastern Africa
Kenya	2008	184	KEN	Africa	Eastern Africa	23	2006-2010	KE	39791984	3.58952e+10	Sub-Saharan Africa	Nairobi	36.8126	-1.27975	Lower middle income	Blend	Eastern Africa
Kenya	2009	184	KEN	Africa	Eastern Africa	24	2006-2010	KE	40901798	3.70215e+10	Sub-Saharan Africa	Nairobi	36.8126	-1.27975	Lower middle income	Blend	Eastern Africa
Kenya	2010	206	KEN	Africa	Eastern Africa	25	2006-2010	KE	42030684	4.00001e+10	Sub-Saharan Africa	Nairobi	36.8126	-1.27975	Lower middle income	Blend	Eastern Africa
Kenya	2011	254	KEN	Africa	Eastern Africa	26	2011-2015	KE	43178270	4.19534e+10	Sub-Saharan Africa	Nairobi	36.8126	-1.27975	Lower middle income	Blend	Eastern Africa
Kenya	2012	284	KEN	Africa	Eastern Africa	27	2011-2015	KE	44343469	5.04128e+10	Sub-Saharan Africa	Nairobi	36.8126	-1.27975	Lower middle income	Blend	Eastern Africa
Kenya	2013	351	KEN	Africa	Eastern Africa	28	2011-2015	KE	45519986	5.50967e+10	Sub-Saharan Africa	Nairobi	36.8126	-1.27975	Lower middle income	Blend	Eastern Africa
Kenya	2014	429	KEN	Africa	Eastern Africa	29	2011-2015	KE	46700063	6.1448e+10	Sub-Saharan Africa	Nairobi	36.8126	-1.27975	Lower middle income	Blend	Eastern Africa
Kenya	2015	411	KEN	Africa	Eastern Africa	30	2011-2015	KE	47878339	6.40078e+10	Sub-Saharan Africa	Nairobi	36.8126	-1.27975	Lower middle income	Blend	Eastern Africa
Kenya	2016	445	KEN	Africa	Eastern Africa	31	2016-2020	KE	49051531	6.91888e+10	Sub-Saharan Africa	Nairobi	36.8126	-1.27975	Lower middle income	Blend	Eastern Africa
Kenya	2017	445	KEN	Africa	Eastern Africa	32	2016-2020	KE	50221146	7.8965e+10	Sub-Saharan Africa	Nairobi	36.8126	-1.27975	Lower middle income	Blend	Eastern Africa
Kenya	2018	485	KEN	Africa	Eastern Africa	33	2016-2020	KE	51392570	8.77786e+10	Sub-Saharan Africa	Nairobi	36.8126	-1.27975	Lower middle income	Blend	Eastern Africa
Kenya	2019	530	KEN	Africa	Eastern Africa	34	2016-2020	KE	52573967	9.55031e+10	Sub-Saharan Africa	Nairobi	36.8126	-1.27975	Lower middle income	Blend	Eastern Africa
Kenya	2020	556	KEN	Africa	Eastern Africa	35	2016-2020	KE	53771300	9.88429e+10	Sub-Saharan Africa	Nairobi	36.8126	-1.27975	Lower middle income	Blend	Eastern Africa
Liberia	1986	3	LBR	Africa	Western Africa	1	1986-1990	LR	2158434	9.88429e+10	Sub-Saharan Africa	Monrovia	-10.7957	6.30039	Low income	IDA	Western Africa
Liberia	1987	0	LBR	Africa	Western Africa	2	1986-1990	LR	2153312	9.88429e+10	Sub-Saharan Africa	Monrovia	-10.7957	6.30039	Low income	IDA	Western Africa
Liberia	1988	3	LBR	Africa	Western Africa	3	1986-1990	LR	2134105	9.88429e+10	Sub-Saharan Africa	Monrovia	-10.7957	6.30039	Low income	IDA	Western Africa
Liberia	1989	2	LBR	Africa	Western Africa	4	1986-1990	LR	2106429	9.88429e+10	Sub-Saharan Africa	Monrovia	-10.7957	6.30039	Low income	IDA	Western Africa
Liberia	1990	1	LBR	Africa	Western Africa	5	1986-1990	LR	2075917	9.88429e+10	Sub-Saharan Africa	Monrovia	-10.7957	6.30039	Low income	IDA	Western Africa
Liberia	1991	1	LBR	Africa	Western Africa	6	1991-1995	LR	2040141	9.88429e+10	Sub-Saharan Africa	Monrovia	-10.7957	6.30039	Low income	IDA	Western Africa
Liberia	1992	2	LBR	Africa	Western Africa	7	1991-1995	LR	2001612	9.88429e+10	Sub-Saharan Africa	Monrovia	-10.7957	6.30039	Low income	IDA	Western Africa
Liberia	1993	1	LBR	Africa	Western Africa	8	1991-1995	LR	1976701	9.88429e+10	Sub-Saharan Africa	Monrovia	-10.7957	6.30039	Low income	IDA	Western Africa
Liberia	1994	2	LBR	Africa	Western Africa	9	1991-1995	LR	1986491	9.88429e+10	Sub-Saharan Africa	Monrovia	-10.7957	6.30039	Low income	IDA	Western Africa
Liberia	1995	1	LBR	Africa	Western Africa	10	1991-1995	LR	2044657	9.88429e+10	Sub-Saharan Africa	Monrovia	-10.7957	6.30039	Low income	IDA	Western Africa
Liberia	1996	1	LBR	Africa	Western Africa	11	1996-2000	LR	2160480	9.88429e+10	Sub-Saharan Africa	Monrovia	-10.7957	6.30039	Low income	IDA	Western Africa
Liberia	1997	1	LBR	Africa	Western Africa	12	1996-2000	LR	2326210	9.88429e+10	Sub-Saharan Africa	Monrovia	-10.7957	6.30039	Low income	IDA	Western Africa
Liberia	1998	1	LBR	Africa	Western Africa	13	1996-2000	LR	2517472	9.88429e+10	Sub-Saharan Africa	Monrovia	-10.7957	6.30039	Low income	IDA	Western Africa
Liberia	1999	0	LBR	Africa	Western Africa	14	1996-2000	LR	2699708	9.88429e+10	Sub-Saharan Africa	Monrovia	-10.7957	6.30039	Low income	IDA	Western Africa
Liberia	2000	0	LBR	Africa	Western Africa	15	1996-2000	LR	2848447	874000000	Sub-Saharan Africa	Monrovia	-10.7957	6.30039	Low income	IDA	Western Africa
Liberia	2001	0	LBR	Africa	Western Africa	16	2001-2005	LR	2953928	906000000	Sub-Saharan Africa	Monrovia	-10.7957	6.30039	Low income	IDA	Western Africa
Liberia	2002	1	LBR	Africa	Western Africa	17	2001-2005	LR	3024727	927000000	Sub-Saharan Africa	Monrovia	-10.7957	6.30039	Low income	IDA	Western Africa
Liberia	2003	0	LBR	Africa	Western Africa	18	2001-2005	LR	3077055	748000000	Sub-Saharan Africa	Monrovia	-10.7957	6.30039	Low income	IDA	Western Africa
Liberia	2004	3	LBR	Africa	Western Africa	19	2001-2005	LR	3135654	897000000	Sub-Saharan Africa	Monrovia	-10.7957	6.30039	Low income	IDA	Western Africa
Liberia	2005	2	LBR	Africa	Western Africa	20	2001-2005	LR	3218114	949000000	Sub-Saharan Africa	Monrovia	-10.7957	6.30039	Low income	IDA	Western Africa
Liberia	2006	3	LBR	Africa	Western Africa	21	2006-2010	LR	3329211	1119000000	Sub-Saharan Africa	Monrovia	-10.7957	6.30039	Low income	IDA	Western Africa
Liberia	2007	3	LBR	Africa	Western Africa	22	2006-2010	LR	3461911	1373000000	Sub-Saharan Africa	Monrovia	-10.7957	6.30039	Low income	IDA	Western Africa
Liberia	2008	3	LBR	Africa	Western Africa	23	2006-2010	LR	3607863	1726000000	Sub-Saharan Africa	Monrovia	-10.7957	6.30039	Low income	IDA	Western Africa
Liberia	2009	1	LBR	Africa	Western Africa	24	2006-2010	LR	3754129	1768000000	Sub-Saharan Africa	Monrovia	-10.7957	6.30039	Low income	IDA	Western Africa
Liberia	2010	4	LBR	Africa	Western Africa	25	2006-2010	LR	3891357	1998000000	Sub-Saharan Africa	Monrovia	-10.7957	6.30039	Low income	IDA	Western Africa
Liberia	2011	9	LBR	Africa	Western Africa	26	2011-2015	LR	4017446	2398000000	Sub-Saharan Africa	Monrovia	-10.7957	6.30039	Low income	IDA	Western Africa
Liberia	2012	7	LBR	Africa	Western Africa	27	2011-2015	LR	4135662	2721000000	Sub-Saharan Africa	Monrovia	-10.7957	6.30039	Low income	IDA	Western Africa
Liberia	2013	2	LBR	Africa	Western Africa	28	2011-2015	LR	4248337	3067000000	Sub-Saharan Africa	Monrovia	-10.7957	6.30039	Low income	IDA	Western Africa
Liberia	2014	7	LBR	Africa	Western Africa	29	2011-2015	LR	4359508	3144000000	Sub-Saharan Africa	Monrovia	-10.7957	6.30039	Low income	IDA	Western Africa
Liberia	2015	13	LBR	Africa	Western Africa	30	2011-2015	LR	4472229	3177000000	Sub-Saharan Africa	Monrovia	-10.7957	6.30039	Low income	IDA	Western Africa
Liberia	2016	11	LBR	Africa	Western Africa	31	2016-2020	LR	4586788	3277826000	Sub-Saharan Africa	Monrovia	-10.7957	6.30039	Low income	IDA	Western Africa
Liberia	2017	11	LBR	Africa	Western Africa	32	2016-2020	LR	4702224	3285455000	Sub-Saharan Africa	Monrovia	-10.7957	6.30039	Low income	IDA	Western Africa
Liberia	2018	12	LBR	Africa	Western Africa	33	2016-2020	LR	4818976	3264000000	Sub-Saharan Africa	Monrovia	-10.7957	6.30039	Low income	IDA	Western Africa
Liberia	2019	12	LBR	Africa	Western Africa	34	2016-2020	LR	4937374	3070518100	Sub-Saharan Africa	Monrovia	-10.7957	6.30039	Low income	IDA	Western Africa
Liberia	2020	6	LBR	Africa	Western Africa	35	2016-2020	LR	5057677	2950000000	Sub-Saharan Africa	Monrovia	-10.7957	6.30039	Low income	IDA	Western Africa
Libyan Arab Jamahiriya	1986	0	LBY	Africa	Northern Africa	1	1986-1990	LY	3994601	2950000000	Middle East & North Africa	Tripoli	13.1072	32.8578	Upper middle income	IBRD	Northern Africa
Libyan Arab Jamahiriya	1987	0	LBY	Africa	Northern Africa	2	1986-1990	LY	4109717	2950000000	Middle East & North Africa	Tripoli	13.1072	32.8578	Upper middle income	IBRD	Northern Africa
Libyan Arab Jamahiriya	1988	1	LBY	Africa	Northern Africa	3	1986-1990	LY	4220451	2950000000	Middle East & North Africa	Tripoli	13.1072	32.8578	Upper middle income	IBRD	Northern Africa
Libyan Arab Jamahiriya	1989	0	LBY	Africa	Northern Africa	4	1986-1990	LY	4328935	2950000000	Middle East & North Africa	Tripoli	13.1072	32.8578	Upper middle income	IBRD	Northern Africa
Libyan Arab Jamahiriya	1990	1	LBY	Africa	Northern Africa	5	1986-1990	LY	4436663	2.89018e+10	Middle East & North Africa	Tripoli	13.1072	32.8578	Upper middle income	IBRD	Northern Africa
Libyan Arab Jamahiriya	1991	1	LBY	Africa	Northern Africa	6	1991-1995	LY	4544245	3.1995e+10	Middle East & North Africa	Tripoli	13.1072	32.8578	Upper middle income	IBRD	Northern Africa
Libyan Arab Jamahiriya	1992	0	LBY	Africa	Northern Africa	7	1991-1995	LY	4650896	3.38814e+10	Middle East & North Africa	Tripoli	13.1072	32.8578	Upper middle income	IBRD	Northern Africa
Libyan Arab Jamahiriya	1993	0	LBY	Africa	Northern Africa	8	1991-1995	LY	4755134	3.0657e+10	Middle East & North Africa	Tripoli	13.1072	32.8578	Upper middle income	IBRD	Northern Africa
Libyan Arab Jamahiriya	1994	0	LBY	Africa	Northern Africa	9	1991-1995	LY	4854871	2.86079e+10	Middle East & North Africa	Tripoli	13.1072	32.8578	Upper middle income	IBRD	Northern Africa
Libyan Arab Jamahiriya	1995	0	LBY	Africa	Northern Africa	10	1991-1995	LY	4948796	2.55441e+10	Middle East & North Africa	Tripoli	13.1072	32.8578	Upper middle income	IBRD	Northern Africa
Libyan Arab Jamahiriya	1996	0	LBY	Africa	Northern Africa	11	1996-2000	LY	5036173	2.78846e+10	Middle East & North Africa	Tripoli	13.1072	32.8578	Upper middle income	IBRD	Northern Africa
Libyan Arab Jamahiriya	1997	1	LBY	Africa	Northern Africa	12	1996-2000	LY	5118008	3.06986e+10	Middle East & North Africa	Tripoli	13.1072	32.8578	Upper middle income	IBRD	Northern Africa
Libyan Arab Jamahiriya	1998	0	LBY	Africa	Northern Africa	13	1996-2000	LY	5196774	2.72498e+10	Middle East & North Africa	Tripoli	13.1072	32.8578	Upper middle income	IBRD	Northern Africa
Libyan Arab Jamahiriya	1999	1	LBY	Africa	Northern Africa	14	1996-2000	LY	5275921	3.59767e+10	Middle East & North Africa	Tripoli	13.1072	32.8578	Upper middle income	IBRD	Northern Africa
Libyan Arab Jamahiriya	2000	1	LBY	Africa	Northern Africa	15	1996-2000	LY	5357893	3.82702e+10	Middle East & North Africa	Tripoli	13.1072	32.8578	Upper middle income	IBRD	Northern Africa
Libyan Arab Jamahiriya	2001	5	LBY	Africa	Northern Africa	16	2001-2005	LY	5443249	3.41101e+10	Middle East & North Africa	Tripoli	13.1072	32.8578	Upper middle income	IBRD	Northern Africa
Libyan Arab Jamahiriya	2002	3	LBY	Africa	Northern Africa	17	2001-2005	LY	5531097	2.04819e+10	Middle East & North Africa	Tripoli	13.1072	32.8578	Upper middle income	IBRD	Northern Africa
Libyan Arab Jamahiriya	2003	3	LBY	Africa	Northern Africa	18	2001-2005	LY	5620545	26265625000	Middle East & North Africa	Tripoli	13.1072	32.8578	Upper middle income	IBRD	Northern Africa
Libyan Arab Jamahiriya	2004	10	LBY	Africa	Northern Africa	19	2001-2005	LY	5710163	3.31223e+10	Middle East & North Africa	Tripoli	13.1072	32.8578	Upper middle income	IBRD	Northern Africa
Libyan Arab Jamahiriya	2005	4	LBY	Africa	Northern Africa	20	2001-2005	LY	5798615	4.73341e+10	Middle East & North Africa	Tripoli	13.1072	32.8578	Upper middle income	IBRD	Northern Africa
Libyan Arab Jamahiriya	2006	21	LBY	Africa	Northern Africa	21	2006-2010	LY	5886874	5.49619e+10	Middle East & North Africa	Tripoli	13.1072	32.8578	Upper middle income	IBRD	Northern Africa
Libyan Arab Jamahiriya	2007	15	LBY	Africa	Northern Africa	22	2006-2010	LY	5974786	6.75162e+10	Middle East & North Africa	Tripoli	13.1072	32.8578	Upper middle income	IBRD	Northern Africa
Libyan Arab Jamahiriya	2008	3	LBY	Africa	Northern Africa	23	2006-2010	LY	6058740	8.71404e+10	Middle East & North Africa	Tripoli	13.1072	32.8578	Upper middle income	IBRD	Northern Africa
Libyan Arab Jamahiriya	2009	3	LBY	Africa	Northern Africa	24	2006-2010	LY	6133987	6.30283e+10	Middle East & North Africa	Tripoli	13.1072	32.8578	Upper middle income	IBRD	Northern Africa
Libyan Arab Jamahiriya	2010	2	LBY	Africa	Northern Africa	25	2006-2010	LY	6197667	7.47734e+10	Middle East & North Africa	Tripoli	13.1072	32.8578	Upper middle income	IBRD	Northern Africa
Libyan Arab Jamahiriya	2011	0	LBY	Africa	Northern Africa	26	2011-2015	LY	6247438	3.46994e+10	Middle East & North Africa	Tripoli	13.1072	32.8578	Upper middle income	IBRD	Northern Africa
Libyan Arab Jamahiriya	2012	7	LBY	Africa	Northern Africa	27	2011-2015	LY	6285751	8.18737e+10	Middle East & North Africa	Tripoli	13.1072	32.8578	Upper middle income	IBRD	Northern Africa
Libyan Arab Jamahiriya	2013	7	LBY	Africa	Northern Africa	28	2011-2015	LY	6320350	6.55029e+10	Middle East & North Africa	Tripoli	13.1072	32.8578	Upper middle income	IBRD	Northern Africa
Libyan Arab Jamahiriya	2014	7	LBY	Africa	Northern Africa	29	2011-2015	LY	6362039	4.11427e+10	Middle East & North Africa	Tripoli	13.1072	32.8578	Upper middle income	IBRD	Northern Africa
Libyan Arab Jamahiriya	2015	5	LBY	Africa	Northern Africa	30	2011-2015	LY	6418315	2.78421e+10	Middle East & North Africa	Tripoli	13.1072	32.8578	Upper middle income	IBRD	Northern Africa
Libyan Arab Jamahiriya	2016	7	LBY	Africa	Northern Africa	31	2016-2020	LY	6492160	2.61971e+10	Middle East & North Africa	Tripoli	13.1072	32.8578	Upper middle income	IBRD	Northern Africa
Libyan Arab Jamahiriya	2017	8	LBY	Africa	Northern Africa	32	2016-2020	LY	6580723	3.78832e+10	Middle East & North Africa	Tripoli	13.1072	32.8578	Upper middle income	IBRD	Northern Africa
Libyan Arab Jamahiriya	2018	7	LBY	Africa	Northern Africa	33	2016-2020	LY	6678565	5.26079e+10	Middle East & North Africa	Tripoli	13.1072	32.8578	Upper middle income	IBRD	Northern Africa
Libyan Arab Jamahiriya	2019	5	LBY	Africa	Northern Africa	34	2016-2020	LY	6777453	5.20912e+10	Middle East & North Africa	Tripoli	13.1072	32.8578	Upper middle income	IBRD	Northern Africa
Libyan Arab Jamahiriya	2020	5	LBY	Africa	Northern Africa	35	2016-2020	LY	6871287	2.54185e+10	Middle East & North Africa	Tripoli	13.1072	32.8578	Upper middle income	IBRD	Northern Africa
Madagascar	1986	0	MDG	Africa	Eastern Africa	1	1986-1990	MG	10352117	4.34799e+09	Sub-Saharan Africa	Antananarivo	45.7167	-20.4667	Low income	IDA	Eastern Africa
Madagascar	1987	2	MDG	Africa	Eastern Africa	2	1986-1990	MG	10647753	3.2129e+09	Sub-Saharan Africa	Antananarivo	45.7167	-20.4667	Low income	IDA	Eastern Africa
Madagascar	1988	5	MDG	Africa	Eastern Africa	3	1986-1990	MG	10952396	3.18946e+09	Sub-Saharan Africa	Antananarivo	45.7167	-20.4667	Low income	IDA	Eastern Africa
Madagascar	1989	1	MDG	Africa	Eastern Africa	4	1986-1990	MG	11268653	3.17564e+09	Sub-Saharan Africa	Antananarivo	45.7167	-20.4667	Low income	IDA	Eastern Africa
Madagascar	1990	0	MDG	Africa	Eastern Africa	5	1986-1990	MG	11598647	3.93133e+09	Sub-Saharan Africa	Antananarivo	45.7167	-20.4667	Low income	IDA	Eastern Africa
Madagascar	1991	0	MDG	Africa	Eastern Africa	6	1991-1995	MG	11942809	3.25471e+09	Sub-Saharan Africa	Antananarivo	45.7167	-20.4667	Low income	IDA	Eastern Africa
Madagascar	1992	1	MDG	Africa	Eastern Africa	7	1991-1995	MG	12301338	3.71497e+09	Sub-Saharan Africa	Antananarivo	45.7167	-20.4667	Low income	IDA	Eastern Africa
Madagascar	1993	2	MDG	Africa	Eastern Africa	8	1991-1995	MG	12675469	4.0633e+09	Sub-Saharan Africa	Antananarivo	45.7167	-20.4667	Low income	IDA	Eastern Africa
Madagascar	1994	4	MDG	Africa	Eastern Africa	9	1991-1995	MG	13066544	3.52223e+09	Sub-Saharan Africa	Antananarivo	45.7167	-20.4667	Low income	IDA	Eastern Africa
Madagascar	1995	2	MDG	Africa	Eastern Africa	10	1991-1995	MG	13475403	3.8381e+09	Sub-Saharan Africa	Antananarivo	45.7167	-20.4667	Low income	IDA	Eastern Africa
Madagascar	1996	2	MDG	Africa	Eastern Africa	11	1996-2000	MG	13902697	4.93186e+09	Sub-Saharan Africa	Antananarivo	45.7167	-20.4667	Low income	IDA	Eastern Africa
Madagascar	1997	2	MDG	Africa	Eastern Africa	12	1996-2000	MG	14347860	4.26297e+09	Sub-Saharan Africa	Antananarivo	45.7167	-20.4667	Low income	IDA	Eastern Africa
Madagascar	1998	5	MDG	Africa	Eastern Africa	13	1996-2000	MG	14808791	4.40197e+09	Sub-Saharan Africa	Antananarivo	45.7167	-20.4667	Low income	IDA	Eastern Africa
Madagascar	1999	1	MDG	Africa	Eastern Africa	14	1996-2000	MG	15282524	4.2779e+09	Sub-Saharan Africa	Antananarivo	45.7167	-20.4667	Low income	IDA	Eastern Africa
Madagascar	2000	3	MDG	Africa	Eastern Africa	15	1996-2000	MG	15766806	4.62925e+09	Sub-Saharan Africa	Antananarivo	45.7167	-20.4667	Low income	IDA	Eastern Africa
Madagascar	2001	2	MDG	Africa	Eastern Africa	16	2001-2005	MG	16260933	5.43833e+09	Sub-Saharan Africa	Antananarivo	45.7167	-20.4667	Low income	IDA	Eastern Africa
Madagascar	2002	2	MDG	Africa	Eastern Africa	17	2001-2005	MG	16765122	5.3517e+09	Sub-Saharan Africa	Antananarivo	45.7167	-20.4667	Low income	IDA	Eastern Africa
Madagascar	2003	8	MDG	Africa	Eastern Africa	18	2001-2005	MG	17279139	6.3725e+09	Sub-Saharan Africa	Antananarivo	45.7167	-20.4667	Low income	IDA	Eastern Africa
Madagascar	2004	0	MDG	Africa	Eastern Africa	19	2001-2005	MG	17802992	5.06473e+09	Sub-Saharan Africa	Antananarivo	45.7167	-20.4667	Low income	IDA	Eastern Africa
Madagascar	2005	3	MDG	Africa	Eastern Africa	20	2001-2005	MG	18336722	5.85927e+09	Sub-Saharan Africa	Antananarivo	45.7167	-20.4667	Low income	IDA	Eastern Africa
Madagascar	2006	4	MDG	Africa	Eastern Africa	21	2006-2010	MG	18880265	6.39571e+09	Sub-Saharan Africa	Antananarivo	45.7167	-20.4667	Low income	IDA	Eastern Africa
Madagascar	2007	8	MDG	Africa	Eastern Africa	22	2006-2010	MG	19433520	8.52462e+09	Sub-Saharan Africa	Antananarivo	45.7167	-20.4667	Low income	IDA	Eastern Africa
Madagascar	2008	7	MDG	Africa	Eastern Africa	23	2006-2010	MG	19996476	1.07251e+10	Sub-Saharan Africa	Antananarivo	45.7167	-20.4667	Low income	IDA	Eastern Africa
Madagascar	2009	5	MDG	Africa	Eastern Africa	24	2006-2010	MG	20569115	9.61688e+09	Sub-Saharan Africa	Antananarivo	45.7167	-20.4667	Low income	IDA	Eastern Africa
Madagascar	2010	7	MDG	Africa	Eastern Africa	25	2006-2010	MG	21151640	9.98271e+09	Sub-Saharan Africa	Antananarivo	45.7167	-20.4667	Low income	IDA	Eastern Africa
Madagascar	2011	4	MDG	Africa	Eastern Africa	26	2011-2015	MG	21743970	1.15518e+10	Sub-Saharan Africa	Antananarivo	45.7167	-20.4667	Low income	IDA	Eastern Africa
Madagascar	2012	5	MDG	Africa	Eastern Africa	27	2011-2015	MG	22346641	1.1579e+10	Sub-Saharan Africa	Antananarivo	45.7167	-20.4667	Low income	IDA	Eastern Africa
Madagascar	2013	4	MDG	Africa	Eastern Africa	28	2011-2015	MG	22961259	1.24236e+10	Sub-Saharan Africa	Antananarivo	45.7167	-20.4667	Low income	IDA	Eastern Africa
Madagascar	2014	5	MDG	Africa	Eastern Africa	29	2011-2015	MG	23589897	1.2523e+10	Sub-Saharan Africa	Antananarivo	45.7167	-20.4667	Low income	IDA	Eastern Africa
Madagascar	2015	9	MDG	Africa	Eastern Africa	30	2011-2015	MG	24234080	1.1323e+10	Sub-Saharan Africa	Antananarivo	45.7167	-20.4667	Low income	IDA	Eastern Africa
Madagascar	2016	10	MDG	Africa	Eastern Africa	31	2016-2020	MG	24894370	1.18486e+10	Sub-Saharan Africa	Antananarivo	45.7167	-20.4667	Low income	IDA	Eastern Africa
Madagascar	2017	6	MDG	Africa	Eastern Africa	32	2016-2020	MG	25570511	1.31763e+10	Sub-Saharan Africa	Antananarivo	45.7167	-20.4667	Low income	IDA	Eastern Africa
Madagascar	2018	11	MDG	Africa	Eastern Africa	33	2016-2020	MG	26262313	1.36144e+10	Sub-Saharan Africa	Antananarivo	45.7167	-20.4667	Low income	IDA	Eastern Africa
Madagascar	2019	8	MDG	Africa	Eastern Africa	34	2016-2020	MG	26969306	1.41919e+10	Sub-Saharan Africa	Antananarivo	45.7167	-20.4667	Low income	IDA	Eastern Africa
Madagascar	2020	10	MDG	Africa	Eastern Africa	35	2016-2020	MG	27691019	1.37206e+10	Sub-Saharan Africa	Antananarivo	45.7167	-20.4667	Low income	IDA	Eastern Africa
Mali	1986	1	MLI	Africa	Western Africa	1	1986-1990	ML	7952863	1.85216e+09	Sub-Saharan Africa	Bamako	-7.50034	13.5667	Low income	IDA	Western Africa
Mali	1987	1	MLI	Africa	Western Africa	2	1986-1990	ML	8062216	2.09063e+09	Sub-Saharan Africa	Bamako	-7.50034	13.5667	Low income	IDA	Western Africa
Mali	1988	3	MLI	Africa	Western Africa	3	1986-1990	ML	8171525	2.16904e+09	Sub-Saharan Africa	Bamako	-7.50034	13.5667	Low income	IDA	Western Africa
Mali	1989	0	MLI	Africa	Western Africa	4	1986-1990	ML	8296919	2.18182e+09	Sub-Saharan Africa	Bamako	-7.50034	13.5667	Low income	IDA	Western Africa
Mali	1990	5	MLI	Africa	Western Africa	5	1986-1990	ML	8449915	2.68191e+09	Sub-Saharan Africa	Bamako	-7.50034	13.5667	Low income	IDA	Western Africa
Mali	1991	3	MLI	Africa	Western Africa	6	1991-1995	ML	8635528	2.72413e+09	Sub-Saharan Africa	Bamako	-7.50034	13.5667	Low income	IDA	Western Africa
Mali	1992	3	MLI	Africa	Western Africa	7	1991-1995	ML	8850334	2.83067e+09	Sub-Saharan Africa	Bamako	-7.50034	13.5667	Low income	IDA	Western Africa
Mali	1993	5	MLI	Africa	Western Africa	8	1991-1995	ML	9087173	2.81828e+09	Sub-Saharan Africa	Bamako	-7.50034	13.5667	Low income	IDA	Western Africa
Mali	1994	4	MLI	Africa	Western Africa	9	1991-1995	ML	9334893	2.08185e+09	Sub-Saharan Africa	Bamako	-7.50034	13.5667	Low income	IDA	Western Africa
Mali	1995	7	MLI	Africa	Western Africa	10	1991-1995	ML	9585660	2.70643e+09	Sub-Saharan Africa	Bamako	-7.50034	13.5667	Low income	IDA	Western Africa
Mali	1996	12	MLI	Africa	Western Africa	11	1996-2000	ML	9837575	2.78042e+09	Sub-Saharan Africa	Bamako	-7.50034	13.5667	Low income	IDA	Western Africa
Mali	1997	8	MLI	Africa	Western Africa	12	1996-2000	ML	10094363	2.69711e+09	Sub-Saharan Africa	Bamako	-7.50034	13.5667	Low income	IDA	Western Africa
Mali	1998	7	MLI	Africa	Western Africa	13	1996-2000	ML	10360564	2.92036e+09	Sub-Saharan Africa	Bamako	-7.50034	13.5667	Low income	IDA	Western Africa
Mali	1999	3	MLI	Africa	Western Africa	14	1996-2000	ML	10642937	3.44072e+09	Sub-Saharan Africa	Bamako	-7.50034	13.5667	Low income	IDA	Western Africa
Mali	2000	2	MLI	Africa	Western Africa	15	1996-2000	ML	10946448	2.96148e+09	Sub-Saharan Africa	Bamako	-7.50034	13.5667	Low income	IDA	Western Africa
Mali	2001	4	MLI	Africa	Western Africa	16	2001-2005	ML	11271603	3.46834e+09	Sub-Saharan Africa	Bamako	-7.50034	13.5667	Low income	IDA	Western Africa
Mali	2002	4	MLI	Africa	Western Africa	17	2001-2005	ML	11616890	3.90812e+09	Sub-Saharan Africa	Bamako	-7.50034	13.5667	Low income	IDA	Western Africa
Mali	2003	10	MLI	Africa	Western Africa	18	2001-2005	ML	11982692	4.71407e+09	Sub-Saharan Africa	Bamako	-7.50034	13.5667	Low income	IDA	Western Africa
Mali	2004	4	MLI	Africa	Western Africa	19	2001-2005	ML	12369078	5.45425e+09	Sub-Saharan Africa	Bamako	-7.50034	13.5667	Low income	IDA	Western Africa
Mali	2005	9	MLI	Africa	Western Africa	20	2001-2005	ML	12775509	6.24752e+09	Sub-Saharan Africa	Bamako	-7.50034	13.5667	Low income	IDA	Western Africa
Mali	2006	15	MLI	Africa	Western Africa	21	2006-2010	ML	13203378	6.90593e+09	Sub-Saharan Africa	Bamako	-7.50034	13.5667	Low income	IDA	Western Africa
Mali	2007	25	MLI	Africa	Western Africa	22	2006-2010	ML	13651455	8.15647e+09	Sub-Saharan Africa	Bamako	-7.50034	13.5667	Low income	IDA	Western Africa
Mali	2008	20	MLI	Africa	Western Africa	23	2006-2010	ML	14113578	9.8384e+09	Sub-Saharan Africa	Bamako	-7.50034	13.5667	Low income	IDA	Western Africa
Mali	2009	20	MLI	Africa	Western Africa	24	2006-2010	ML	14581427	1.0232e+10	Sub-Saharan Africa	Bamako	-7.50034	13.5667	Low income	IDA	Western Africa
Mali	2010	26	MLI	Africa	Western Africa	25	2006-2010	ML	15049352	1.06892e+10	Sub-Saharan Africa	Bamako	-7.50034	13.5667	Low income	IDA	Western Africa
Mali	2011	25	MLI	Africa	Western Africa	26	2011-2015	ML	15514593	1.29951e+10	Sub-Saharan Africa	Bamako	-7.50034	13.5667	Low income	IDA	Western Africa
Mali	2012	29	MLI	Africa	Western Africa	27	2011-2015	ML	15979492	1.2442e+10	Sub-Saharan Africa	Bamako	-7.50034	13.5667	Low income	IDA	Western Africa
Mali	2013	22	MLI	Africa	Western Africa	28	2011-2015	ML	16449854	1.32427e+10	Sub-Saharan Africa	Bamako	-7.50034	13.5667	Low income	IDA	Western Africa
Mali	2014	27	MLI	Africa	Western Africa	29	2011-2015	ML	16934213	1.43649e+10	Sub-Saharan Africa	Bamako	-7.50034	13.5667	Low income	IDA	Western Africa
Mali	2015	31	MLI	Africa	Western Africa	30	2011-2015	ML	17438772	1.31048e+10	Sub-Saharan Africa	Bamako	-7.50034	13.5667	Low income	IDA	Western Africa
Mali	2016	21	MLI	Africa	Western Africa	31	2016-2020	ML	17965448	1.4026e+10	Sub-Saharan Africa	Bamako	-7.50034	13.5667	Low income	IDA	Western Africa
Mali	2017	33	MLI	Africa	Western Africa	32	2016-2020	ML	18512429	1.53657e+10	Sub-Saharan Africa	Bamako	-7.50034	13.5667	Low income	IDA	Western Africa
Mali	2018	31	MLI	Africa	Western Africa	33	2016-2020	ML	19077755	1.70709e+10	Sub-Saharan Africa	Bamako	-7.50034	13.5667	Low income	IDA	Western Africa
Mali	2019	36	MLI	Africa	Western Africa	34	2016-2020	ML	19658023	1.72818e+10	Sub-Saharan Africa	Bamako	-7.50034	13.5667	Low income	IDA	Western Africa
Mali	2020	37	MLI	Africa	Western Africa	35	2016-2020	ML	20250834	1.73938e+10	Sub-Saharan Africa	Bamako	-7.50034	13.5667	Low income	IDA	Western Africa
Morocco	1986	0	MAR	Africa	Northern Africa	1	1986-1990	MA	22980334	1.94622e+10	Middle East & North Africa	Rabat	-6.8704	33.9905	Lower middle income	IBRD	Northern Africa
Morocco	1987	1	MAR	Africa	Northern Africa	2	1986-1990	MA	23447256	2.17653e+10	Middle East & North Africa	Rabat	-6.8704	33.9905	Lower middle income	IBRD	Northern Africa
Morocco	1988	1	MAR	Africa	Northern Africa	3	1986-1990	MA	23903592	2.57053e+10	Middle East & North Africa	Rabat	-6.8704	33.9905	Lower middle income	IBRD	Northern Africa
Morocco	1989	1	MAR	Africa	Northern Africa	4	1986-1990	MA	24355624	2.63142e+10	Middle East & North Africa	Rabat	-6.8704	33.9905	Lower middle income	IBRD	Northern Africa
Morocco	1990	2	MAR	Africa	Northern Africa	5	1986-1990	MA	24807461	3.01801e+10	Middle East & North Africa	Rabat	-6.8704	33.9905	Lower middle income	IBRD	Northern Africa
Morocco	1991	2	MAR	Africa	Northern Africa	6	1991-1995	MA	25260407	3.22854e+10	Middle East & North Africa	Rabat	-6.8704	33.9905	Lower middle income	IBRD	Northern Africa
Morocco	1992	5	MAR	Africa	Northern Africa	7	1991-1995	MA	25711410	3.37111e+10	Middle East & North Africa	Rabat	-6.8704	33.9905	Lower middle income	IBRD	Northern Africa
Morocco	1993	3	MAR	Africa	Northern Africa	8	1991-1995	MA	26155204	3.16555e+10	Middle East & North Africa	Rabat	-6.8704	33.9905	Lower middle income	IBRD	Northern Africa
Morocco	1994	1	MAR	Africa	Northern Africa	9	1991-1995	MA	26584473	3.56041e+10	Middle East & North Africa	Rabat	-6.8704	33.9905	Lower middle income	IBRD	Northern Africa
Morocco	1995	0	MAR	Africa	Northern Africa	10	1991-1995	MA	26994255	3.90303e+10	Middle East & North Africa	Rabat	-6.8704	33.9905	Lower middle income	IBRD	Northern Africa
Morocco	1996	4	MAR	Africa	Northern Africa	11	1996-2000	MA	27383472	4.31615e+10	Middle East & North Africa	Rabat	-6.8704	33.9905	Lower middle income	IBRD	Northern Africa
Morocco	1997	3	MAR	Africa	Northern Africa	12	1996-2000	MA	27754573	3.91478e+10	Middle East & North Africa	Rabat	-6.8704	33.9905	Lower middle income	IBRD	Northern Africa
Morocco	1998	7	MAR	Africa	Northern Africa	13	1996-2000	MA	28110447	4.18062e+10	Middle East & North Africa	Rabat	-6.8704	33.9905	Lower middle income	IBRD	Northern Africa
Morocco	1999	1	MAR	Africa	Northern Africa	14	1996-2000	MA	28455504	4.1632e+10	Middle East & North Africa	Rabat	-6.8704	33.9905	Lower middle income	IBRD	Northern Africa
Morocco	2000	7	MAR	Africa	Northern Africa	15	1996-2000	MA	28793672	3.88573e+10	Middle East & North Africa	Rabat	-6.8704	33.9905	Lower middle income	IBRD	Northern Africa
Morocco	2001	4	MAR	Africa	Northern Africa	16	2001-2005	MA	29126323	3.94596e+10	Middle East & North Africa	Rabat	-6.8704	33.9905	Lower middle income	IBRD	Northern Africa
Morocco	2002	7	MAR	Africa	Northern Africa	17	2001-2005	MA	29454765	4.22368e+10	Middle East & North Africa	Rabat	-6.8704	33.9905	Lower middle income	IBRD	Northern Africa
Morocco	2003	8	MAR	Africa	Northern Africa	18	2001-2005	MA	29782884	5.20641e+10	Middle East & North Africa	Rabat	-6.8704	33.9905	Lower middle income	IBRD	Northern Africa
Morocco	2004	5	MAR	Africa	Northern Africa	19	2001-2005	MA	30115196	5.9626e+10	Middle East & North Africa	Rabat	-6.8704	33.9905	Lower middle income	IBRD	Northern Africa
Morocco	2005	10	MAR	Africa	Northern Africa	20	2001-2005	MA	30455563	6.2343e+10	Middle East & North Africa	Rabat	-6.8704	33.9905	Lower middle income	IBRD	Northern Africa
Morocco	2006	9	MAR	Africa	Northern Africa	21	2006-2010	MA	30804689	6.86408e+10	Middle East & North Africa	Rabat	-6.8704	33.9905	Lower middle income	IBRD	Northern Africa
Morocco	2007	5	MAR	Africa	Northern Africa	22	2006-2010	MA	31163670	7.90413e+10	Middle East & North Africa	Rabat	-6.8704	33.9905	Lower middle income	IBRD	Northern Africa
Morocco	2008	10	MAR	Africa	Northern Africa	23	2006-2010	MA	31536807	9.25073e+10	Middle East & North Africa	Rabat	-6.8704	33.9905	Lower middle income	IBRD	Northern Africa
Morocco	2009	6	MAR	Africa	Northern Africa	24	2006-2010	MA	31929087	9.28973e+10	Middle East & North Africa	Rabat	-6.8704	33.9905	Lower middle income	IBRD	Northern Africa
Morocco	2010	10	MAR	Africa	Northern Africa	25	2006-2010	MA	32343384	9.32167e+10	Middle East & North Africa	Rabat	-6.8704	33.9905	Lower middle income	IBRD	Northern Africa
Morocco	2011	15	MAR	Africa	Northern Africa	26	2011-2015	MA	32781860	1.0137e+11	Middle East & North Africa	Rabat	-6.8704	33.9905	Lower middle income	IBRD	Northern Africa
Morocco	2012	16	MAR	Africa	Northern Africa	27	2011-2015	MA	33241898	9.82663e+10	Middle East & North Africa	Rabat	-6.8704	33.9905	Lower middle income	IBRD	Northern Africa
Morocco	2013	12	MAR	Africa	Northern Africa	28	2011-2015	MA	33715705	1.06826e+11	Middle East & North Africa	Rabat	-6.8704	33.9905	Lower middle income	IBRD	Northern Africa
Morocco	2014	20	MAR	Africa	Northern Africa	29	2011-2015	MA	34192358	1.10081e+11	Middle East & North Africa	Rabat	-6.8704	33.9905	Lower middle income	IBRD	Northern Africa
Morocco	2015	12	MAR	Africa	Northern Africa	30	2011-2015	MA	34663608	1.0118e+11	Middle East & North Africa	Rabat	-6.8704	33.9905	Lower middle income	IBRD	Northern Africa
Morocco	2016	20	MAR	Africa	Northern Africa	31	2016-2020	MA	35126274	1.03312e+11	Middle East & North Africa	Rabat	-6.8704	33.9905	Lower middle income	IBRD	Northern Africa
Morocco	2017	25	MAR	Africa	Northern Africa	32	2016-2020	MA	35581257	1.09683e+11	Middle East & North Africa	Rabat	-6.8704	33.9905	Lower middle income	IBRD	Northern Africa
Morocco	2018	36	MAR	Africa	Northern Africa	33	2016-2020	MA	36029089	1.18096e+11	Middle East & North Africa	Rabat	-6.8704	33.9905	Lower middle income	IBRD	Northern Africa
Morocco	2019	21	MAR	Africa	Northern Africa	34	2016-2020	MA	36471766	1.197e+11	Middle East & North Africa	Rabat	-6.8704	33.9905	Lower middle income	IBRD	Northern Africa
Morocco	2020	22	MAR	Africa	Northern Africa	35	2016-2020	MA	36910558	1.12871e+11	Middle East & North Africa	Rabat	-6.8704	33.9905	Lower middle income	IBRD	Northern Africa
Mauritius	1986	0	MUS	Africa	Eastern Africa	1	1986-1990	MU	1028360	1.4629e+09	Sub-Saharan Africa	Port Louis	57.4977	-20.1605	Upper middle income	IBRD	Eastern Africa
Mauritius	1987	0	MUS	Africa	Eastern Africa	2	1986-1990	MU	1036082	1.88085e+09	Sub-Saharan Africa	Port Louis	57.4977	-20.1605	Upper middle income	IBRD	Eastern Africa
Mauritius	1988	0	MUS	Africa	Eastern Africa	3	1986-1990	MU	1043239	2.13452e+09	Sub-Saharan Africa	Port Louis	57.4977	-20.1605	Upper middle income	IBRD	Eastern Africa
Mauritius	1989	0	MUS	Africa	Eastern Africa	4	1986-1990	MU	1051260	2.18193e+09	Sub-Saharan Africa	Port Louis	57.4977	-20.1605	Upper middle income	IBRD	Eastern Africa
Mauritius	1990	0	MUS	Africa	Eastern Africa	5	1986-1990	MU	1058775	2.65348e+09	Sub-Saharan Africa	Port Louis	57.4977	-20.1605	Upper middle income	IBRD	Eastern Africa
Mauritius	1991	1	MUS	Africa	Eastern Africa	6	1991-1995	MU	1070266	2.85689e+09	Sub-Saharan Africa	Port Louis	57.4977	-20.1605	Upper middle income	IBRD	Eastern Africa
Mauritius	1992	1	MUS	Africa	Eastern Africa	7	1991-1995	MU	1084441	3.22427e+09	Sub-Saharan Africa	Port Louis	57.4977	-20.1605	Upper middle income	IBRD	Eastern Africa
Mauritius	1993	0	MUS	Africa	Eastern Africa	8	1991-1995	MU	1097374	3.26337e+09	Sub-Saharan Africa	Port Louis	57.4977	-20.1605	Upper middle income	IBRD	Eastern Africa
Mauritius	1994	0	MUS	Africa	Eastern Africa	9	1991-1995	MU	1112846	3.55814e+09	Sub-Saharan Africa	Port Louis	57.4977	-20.1605	Upper middle income	IBRD	Eastern Africa
Mauritius	1995	0	MUS	Africa	Eastern Africa	10	1991-1995	MU	1122457	4.04035e+09	Sub-Saharan Africa	Port Louis	57.4977	-20.1605	Upper middle income	IBRD	Eastern Africa
Mauritius	1996	1	MUS	Africa	Eastern Africa	11	1996-2000	MU	1133996	4.42194e+09	Sub-Saharan Africa	Port Louis	57.4977	-20.1605	Upper middle income	IBRD	Eastern Africa
Mauritius	1997	0	MUS	Africa	Eastern Africa	12	1996-2000	MU	1148284	4.18737e+09	Sub-Saharan Africa	Port Louis	57.4977	-20.1605	Upper middle income	IBRD	Eastern Africa
Mauritius	1998	1	MUS	Africa	Eastern Africa	13	1996-2000	MU	1160421	4.16966e+09	Sub-Saharan Africa	Port Louis	57.4977	-20.1605	Upper middle income	IBRD	Eastern Africa
Mauritius	1999	2	MUS	Africa	Eastern Africa	14	1996-2000	MU	1175267	4.34371e+09	Sub-Saharan Africa	Port Louis	57.4977	-20.1605	Upper middle income	IBRD	Eastern Africa
Mauritius	2000	2	MUS	Africa	Eastern Africa	15	1996-2000	MU	1186873	4.66331e+09	Sub-Saharan Africa	Port Louis	57.4977	-20.1605	Upper middle income	IBRD	Eastern Africa
Mauritius	2001	1	MUS	Africa	Eastern Africa	16	2001-2005	MU	1196287	4.61363e+09	Sub-Saharan Africa	Port Louis	57.4977	-20.1605	Upper middle income	IBRD	Eastern Africa
Mauritius	2002	0	MUS	Africa	Eastern Africa	17	2001-2005	MU	1204621	4.84131e+09	Sub-Saharan Africa	Port Louis	57.4977	-20.1605	Upper middle income	IBRD	Eastern Africa
Mauritius	2003	0	MUS	Africa	Eastern Africa	18	2001-2005	MU	1213370	5.81655e+09	Sub-Saharan Africa	Port Louis	57.4977	-20.1605	Upper middle income	IBRD	Eastern Africa
Mauritius	2004	0	MUS	Africa	Eastern Africa	19	2001-2005	MU	1221003	6.57884e+09	Sub-Saharan Africa	Port Louis	57.4977	-20.1605	Upper middle income	IBRD	Eastern Africa
Mauritius	2005	1	MUS	Africa	Eastern Africa	20	2001-2005	MU	1228254	6.48875e+09	Sub-Saharan Africa	Port Louis	57.4977	-20.1605	Upper middle income	IBRD	Eastern Africa
Mauritius	2006	1	MUS	Africa	Eastern Africa	21	2006-2010	MU	1233996	7.0288e+09	Sub-Saharan Africa	Port Louis	57.4977	-20.1605	Upper middle income	IBRD	Eastern Africa
Mauritius	2007	2	MUS	Africa	Eastern Africa	22	2006-2010	MU	1239630	8.15014e+09	Sub-Saharan Africa	Port Louis	57.4977	-20.1605	Upper middle income	IBRD	Eastern Africa
Mauritius	2008	3	MUS	Africa	Eastern Africa	23	2006-2010	MU	1244121	9.99037e+09	Sub-Saharan Africa	Port Louis	57.4977	-20.1605	Upper middle income	IBRD	Eastern Africa
Mauritius	2009	1	MUS	Africa	Eastern Africa	24	2006-2010	MU	1247429	9.12884e+09	Sub-Saharan Africa	Port Louis	57.4977	-20.1605	Upper middle income	IBRD	Eastern Africa
Mauritius	2010	4	MUS	Africa	Eastern Africa	25	2006-2010	MU	1250400	1.00037e+10	Sub-Saharan Africa	Port Louis	57.4977	-20.1605	Upper middle income	IBRD	Eastern Africa
Mauritius	2011	5	MUS	Africa	Eastern Africa	26	2011-2015	MU	1252404	1.15184e+10	Sub-Saharan Africa	Port Louis	57.4977	-20.1605	Upper middle income	IBRD	Eastern Africa
Mauritius	2012	4	MUS	Africa	Eastern Africa	27	2011-2015	MU	1255882	1.16687e+10	Sub-Saharan Africa	Port Louis	57.4977	-20.1605	Upper middle income	IBRD	Eastern Africa
Mauritius	2013	6	MUS	Africa	Eastern Africa	28	2011-2015	MU	1258653	1.21297e+10	Sub-Saharan Africa	Port Louis	57.4977	-20.1605	Upper middle income	IBRD	Eastern Africa
Mauritius	2014	2	MUS	Africa	Eastern Africa	29	2011-2015	MU	1260934	1.28034e+10	Sub-Saharan Africa	Port Louis	57.4977	-20.1605	Upper middle income	IBRD	Eastern Africa
Mauritius	2015	1	MUS	Africa	Eastern Africa	30	2011-2015	MU	1262605	1.16923e+10	Sub-Saharan Africa	Port Louis	57.4977	-20.1605	Upper middle income	IBRD	Eastern Africa
Mauritius	2016	4	MUS	Africa	Eastern Africa	31	2016-2020	MU	1263473	1.22325e+10	Sub-Saharan Africa	Port Louis	57.4977	-20.1605	Upper middle income	IBRD	Eastern Africa
Mauritius	2017	4	MUS	Africa	Eastern Africa	32	2016-2020	MU	1264613	1.32593e+10	Sub-Saharan Africa	Port Louis	57.4977	-20.1605	Upper middle income	IBRD	Eastern Africa
Mauritius	2018	3	MUS	Africa	Eastern Africa	33	2016-2020	MU	1265303	1.41819e+10	Sub-Saharan Africa	Port Louis	57.4977	-20.1605	Upper middle income	IBRD	Eastern Africa
Mauritius	2019	4	MUS	Africa	Eastern Africa	34	2016-2020	MU	1265711	1.40463e+10	Sub-Saharan Africa	Port Louis	57.4977	-20.1605	Upper middle income	IBRD	Eastern Africa
Mauritius	2020	4	MUS	Africa	Eastern Africa	35	2016-2020	MU	1265740	1.09141e+10	Sub-Saharan Africa	Port Louis	57.4977	-20.1605	Upper middle income	IBRD	Eastern Africa
Mauritania	1986	0	MRT	Africa	Western Africa	1	1986-1990	MR	1829678	1.18663e+09	Sub-Saharan Africa	Nouakchott	-15.9824	18.2367	Lower middle income	IDA	Western Africa
Mauritania	1987	2	MRT	Africa	Western Africa	2	1986-1990	MR	1879756	1.34467e+09	Sub-Saharan Africa	Nouakchott	-15.9824	18.2367	Lower middle income	IDA	Western Africa
Mauritania	1988	1	MRT	Africa	Western Africa	3	1986-1990	MR	1930427	1.41495e+09	Sub-Saharan Africa	Nouakchott	-15.9824	18.2367	Lower middle income	IDA	Western Africa
Mauritania	1989	0	MRT	Africa	Western Africa	4	1986-1990	MR	1981902	1.45065e+09	Sub-Saharan Africa	Nouakchott	-15.9824	18.2367	Lower middle income	IDA	Western Africa
Mauritania	1990	0	MRT	Africa	Western Africa	5	1986-1990	MR	2034347	1.50691e+09	Sub-Saharan Africa	Nouakchott	-15.9824	18.2367	Lower middle income	IDA	Western Africa
Mauritania	1991	0	MRT	Africa	Western Africa	6	1991-1995	MR	2087914	2.13369e+09	Sub-Saharan Africa	Nouakchott	-15.9824	18.2367	Lower middle income	IDA	Western Africa
Mauritania	1992	2	MRT	Africa	Western Africa	7	1991-1995	MR	2142645	2.16429e+09	Sub-Saharan Africa	Nouakchott	-15.9824	18.2367	Lower middle income	IDA	Western Africa
Mauritania	1993	1	MRT	Africa	Western Africa	8	1991-1995	MR	2198538	1.84735e+09	Sub-Saharan Africa	Nouakchott	-15.9824	18.2367	Lower middle income	IDA	Western Africa
Mauritania	1994	0	MRT	Africa	Western Africa	9	1991-1995	MR	2255520	1.94488e+09	Sub-Saharan Africa	Nouakchott	-15.9824	18.2367	Lower middle income	IDA	Western Africa
Mauritania	1995	0	MRT	Africa	Western Africa	10	1991-1995	MR	2313630	2.09173e+09	Sub-Saharan Africa	Nouakchott	-15.9824	18.2367	Lower middle income	IDA	Western Africa
Mauritania	1996	2	MRT	Africa	Western Africa	11	1996-2000	MR	2372900	2.13208e+09	Sub-Saharan Africa	Nouakchott	-15.9824	18.2367	Lower middle income	IDA	Western Africa
Mauritania	1997	0	MRT	Africa	Western Africa	12	1996-2000	MR	2433567	2.072e+09	Sub-Saharan Africa	Nouakchott	-15.9824	18.2367	Lower middle income	IDA	Western Africa
Mauritania	1998	1	MRT	Africa	Western Africa	13	1996-2000	MR	2496217	2.03235e+09	Sub-Saharan Africa	Nouakchott	-15.9824	18.2367	Lower middle income	IDA	Western Africa
Mauritania	1999	0	MRT	Africa	Western Africa	14	1996-2000	MR	2561584	1.98592e+09	Sub-Saharan Africa	Nouakchott	-15.9824	18.2367	Lower middle income	IDA	Western Africa
Mauritania	2000	1	MRT	Africa	Western Africa	15	1996-2000	MR	2630217	1.77952e+09	Sub-Saharan Africa	Nouakchott	-15.9824	18.2367	Lower middle income	IDA	Western Africa
Mauritania	2001	0	MRT	Africa	Western Africa	16	2001-2005	MR	2702405	1.74606e+09	Sub-Saharan Africa	Nouakchott	-15.9824	18.2367	Lower middle income	IDA	Western Africa
Mauritania	2002	0	MRT	Africa	Western Africa	17	2001-2005	MR	2778097	1.77706e+09	Sub-Saharan Africa	Nouakchott	-15.9824	18.2367	Lower middle income	IDA	Western Africa
Mauritania	2003	0	MRT	Africa	Western Africa	18	2001-2005	MR	2857150	2.05115e+09	Sub-Saharan Africa	Nouakchott	-15.9824	18.2367	Lower middle income	IDA	Western Africa
Mauritania	2004	0	MRT	Africa	Western Africa	19	2001-2005	MR	2939246	2.3625e+09	Sub-Saharan Africa	Nouakchott	-15.9824	18.2367	Lower middle income	IDA	Western Africa
Mauritania	2005	1	MRT	Africa	Western Africa	20	2001-2005	MR	3024198	2.93602e+09	Sub-Saharan Africa	Nouakchott	-15.9824	18.2367	Lower middle income	IDA	Western Africa
Mauritania	2006	0	MRT	Africa	Western Africa	21	2006-2010	MR	3111908	3.91958e+09	Sub-Saharan Africa	Nouakchott	-15.9824	18.2367	Lower middle income	IDA	Western Africa
Mauritania	2007	1	MRT	Africa	Western Africa	22	2006-2010	MR	3202512	4.34621e+09	Sub-Saharan Africa	Nouakchott	-15.9824	18.2367	Lower middle income	IDA	Western Africa
Mauritania	2008	0	MRT	Africa	Western Africa	23	2006-2010	MR	3296237	5.20644e+09	Sub-Saharan Africa	Nouakchott	-15.9824	18.2367	Lower middle income	IDA	Western Africa
Mauritania	2009	0	MRT	Africa	Western Africa	24	2006-2010	MR	3393408	4.71459e+09	Sub-Saharan Africa	Nouakchott	-15.9824	18.2367	Lower middle income	IDA	Western Africa
Mauritania	2010	3	MRT	Africa	Western Africa	25	2006-2010	MR	3494200	5.62888e+09	Sub-Saharan Africa	Nouakchott	-15.9824	18.2367	Lower middle income	IDA	Western Africa
Mauritania	2011	3	MRT	Africa	Western Africa	26	2011-2015	MR	3598646	6.76464e+09	Sub-Saharan Africa	Nouakchott	-15.9824	18.2367	Lower middle income	IDA	Western Africa
Mauritania	2012	0	MRT	Africa	Western Africa	27	2011-2015	MR	3706555	6.72821e+09	Sub-Saharan Africa	Nouakchott	-15.9824	18.2367	Lower middle income	IDA	Western Africa
Mauritania	2013	2	MRT	Africa	Western Africa	28	2011-2015	MR	3817497	7.22306e+09	Sub-Saharan Africa	Nouakchott	-15.9824	18.2367	Lower middle income	IDA	Western Africa
Mauritania	2014	3	MRT	Africa	Western Africa	29	2011-2015	MR	3930894	6.59254e+09	Sub-Saharan Africa	Nouakchott	-15.9824	18.2367	Lower middle income	IDA	Western Africa
Mauritania	2015	2	MRT	Africa	Western Africa	30	2011-2015	MR	4046304	6.16686e+09	Sub-Saharan Africa	Nouakchott	-15.9824	18.2367	Lower middle income	IDA	Western Africa
Mauritania	2016	2	MRT	Africa	Western Africa	31	2016-2020	MR	4163532	6.39874e+09	Sub-Saharan Africa	Nouakchott	-15.9824	18.2367	Lower middle income	IDA	Western Africa
Mauritania	2017	5	MRT	Africa	Western Africa	32	2016-2020	MR	4282582	6.75733e+09	Sub-Saharan Africa	Nouakchott	-15.9824	18.2367	Lower middle income	IDA	Western Africa
Mauritania	2018	3	MRT	Africa	Western Africa	33	2016-2020	MR	4403312	7.05099e+09	Sub-Saharan Africa	Nouakchott	-15.9824	18.2367	Lower middle income	IDA	Western Africa
Mauritania	2019	2	MRT	Africa	Western Africa	34	2016-2020	MR	4525698	7.60065e+09	Sub-Saharan Africa	Nouakchott	-15.9824	18.2367	Lower middle income	IDA	Western Africa
Mauritania	2020	3	MRT	Africa	Western Africa	35	2016-2020	MR	4649660	7.77853e+09	Sub-Saharan Africa	Nouakchott	-15.9824	18.2367	Lower middle income	IDA	Western Africa
Mozambique	1986	0	MOZ	Africa	Eastern Africa	1	1986-1990	MZ	12808566	7.77853e+09	Sub-Saharan Africa	Maputo	32.5713	-25.9664	Low income	IDA	Eastern Africa
Mozambique	1987	1	MOZ	Africa	Eastern Africa	2	1986-1990	MZ	12786353	7.77853e+09	Sub-Saharan Africa	Maputo	32.5713	-25.9664	Low income	IDA	Eastern Africa
Mozambique	1988	3	MOZ	Africa	Eastern Africa	3	1986-1990	MZ	12758003	7.77853e+09	Sub-Saharan Africa	Maputo	32.5713	-25.9664	Low income	IDA	Eastern Africa
Mozambique	1989	1	MOZ	Africa	Eastern Africa	4	1986-1990	MZ	12805950	7.77853e+09	Sub-Saharan Africa	Maputo	32.5713	-25.9664	Low income	IDA	Eastern Africa
Mozambique	1990	5	MOZ	Africa	Eastern Africa	5	1986-1990	MZ	12987292	7.77853e+09	Sub-Saharan Africa	Maputo	32.5713	-25.9664	Low income	IDA	Eastern Africa
Mozambique	1991	4	MOZ	Africa	Eastern Africa	6	1991-1995	MZ	13328029	3.63341e+09	Sub-Saharan Africa	Maputo	32.5713	-25.9664	Low income	IDA	Eastern Africa
Mozambique	1992	3	MOZ	Africa	Eastern Africa	7	1991-1995	MZ	13805999	2.63995e+09	Sub-Saharan Africa	Maputo	32.5713	-25.9664	Low income	IDA	Eastern Africa
Mozambique	1993	5	MOZ	Africa	Eastern Africa	8	1991-1995	MZ	14370950	2.72955e+09	Sub-Saharan Africa	Maputo	32.5713	-25.9664	Low income	IDA	Eastern Africa
Mozambique	1994	5	MOZ	Africa	Eastern Africa	9	1991-1995	MZ	14948050	2.79655e+09	Sub-Saharan Africa	Maputo	32.5713	-25.9664	Low income	IDA	Eastern Africa
Mozambique	1995	11	MOZ	Africa	Eastern Africa	10	1991-1995	MZ	15483277	2.89992e+09	Sub-Saharan Africa	Maputo	32.5713	-25.9664	Low income	IDA	Eastern Africa
Mozambique	1996	5	MOZ	Africa	Eastern Africa	11	1996-2000	MZ	15960445	3.8568e+09	Sub-Saharan Africa	Maputo	32.5713	-25.9664	Low income	IDA	Eastern Africa
Mozambique	1997	6	MOZ	Africa	Eastern Africa	12	1996-2000	MZ	16397175	4.64883e+09	Sub-Saharan Africa	Maputo	32.5713	-25.9664	Low income	IDA	Eastern Africa
Mozambique	1998	7	MOZ	Africa	Eastern Africa	13	1996-2000	MZ	16813946	5.26388e+09	Sub-Saharan Africa	Maputo	32.5713	-25.9664	Low income	IDA	Eastern Africa
Mozambique	1999	4	MOZ	Africa	Eastern Africa	14	1996-2000	MZ	17244176	5.97641e+09	Sub-Saharan Africa	Maputo	32.5713	-25.9664	Low income	IDA	Eastern Africa
Mozambique	2000	4	MOZ	Africa	Eastern Africa	15	1996-2000	MZ	17711925	5.65647e+09	Sub-Saharan Africa	Maputo	32.5713	-25.9664	Low income	IDA	Eastern Africa
Mozambique	2001	10	MOZ	Africa	Eastern Africa	16	2001-2005	MZ	18221884	5.39857e+09	Sub-Saharan Africa	Maputo	32.5713	-25.9664	Low income	IDA	Eastern Africa
Mozambique	2002	8	MOZ	Africa	Eastern Africa	17	2001-2005	MZ	18764147	5.677e+09	Sub-Saharan Africa	Maputo	32.5713	-25.9664	Low income	IDA	Eastern Africa
Mozambique	2003	5	MOZ	Africa	Eastern Africa	18	2001-2005	MZ	19331097	6.30339e+09	Sub-Saharan Africa	Maputo	32.5713	-25.9664	Low income	IDA	Eastern Africa
Mozambique	2004	10	MOZ	Africa	Eastern Africa	19	2001-2005	MZ	19910549	7.63112e+09	Sub-Saharan Africa	Maputo	32.5713	-25.9664	Low income	IDA	Eastern Africa
Mozambique	2005	16	MOZ	Africa	Eastern Africa	20	2001-2005	MZ	20493927	8.54207e+09	Sub-Saharan Africa	Maputo	32.5713	-25.9664	Low income	IDA	Eastern Africa
Mozambique	2006	17	MOZ	Africa	Eastern Africa	21	2006-2010	MZ	21080108	9.17689e+09	Sub-Saharan Africa	Maputo	32.5713	-25.9664	Low income	IDA	Eastern Africa
Mozambique	2007	22	MOZ	Africa	Eastern Africa	22	2006-2010	MZ	21673319	1.04508e+10	Sub-Saharan Africa	Maputo	32.5713	-25.9664	Low income	IDA	Eastern Africa
Mozambique	2008	28	MOZ	Africa	Eastern Africa	23	2006-2010	MZ	22276596	1.25562e+10	Sub-Saharan Africa	Maputo	32.5713	-25.9664	Low income	IDA	Eastern Africa
Mozambique	2009	42	MOZ	Africa	Eastern Africa	24	2006-2010	MZ	22894718	1.19145e+10	Sub-Saharan Africa	Maputo	32.5713	-25.9664	Low income	IDA	Eastern Africa
Mozambique	2010	41	MOZ	Africa	Eastern Africa	25	2006-2010	MZ	23531567	1.11046e+10	Sub-Saharan Africa	Maputo	32.5713	-25.9664	Low income	IDA	Eastern Africa
Mozambique	2011	54	MOZ	Africa	Eastern Africa	26	2011-2015	MZ	24187500	1.43816e+10	Sub-Saharan Africa	Maputo	32.5713	-25.9664	Low income	IDA	Eastern Africa
Mozambique	2012	51	MOZ	Africa	Eastern Africa	27	2011-2015	MZ	24862673	1.63508e+10	Sub-Saharan Africa	Maputo	32.5713	-25.9664	Low income	IDA	Eastern Africa
Mozambique	2013	59	MOZ	Africa	Eastern Africa	28	2011-2015	MZ	25560752	1.69743e+10	Sub-Saharan Africa	Maputo	32.5713	-25.9664	Low income	IDA	Eastern Africa
Mozambique	2014	88	MOZ	Africa	Eastern Africa	29	2011-2015	MZ	26286192	1.77161e+10	Sub-Saharan Africa	Maputo	32.5713	-25.9664	Low income	IDA	Eastern Africa
Mozambique	2015	91	MOZ	Africa	Eastern Africa	30	2011-2015	MZ	27042001	1.5951e+10	Sub-Saharan Africa	Maputo	32.5713	-25.9664	Low income	IDA	Eastern Africa
Mozambique	2016	80	MOZ	Africa	Eastern Africa	31	2016-2020	MZ	27829930	1.1937e+10	Sub-Saharan Africa	Maputo	32.5713	-25.9664	Low income	IDA	Eastern Africa
Mozambique	2017	93	MOZ	Africa	Eastern Africa	32	2016-2020	MZ	28649007	1.32191e+10	Sub-Saharan Africa	Maputo	32.5713	-25.9664	Low income	IDA	Eastern Africa
Mozambique	2018	97	MOZ	Africa	Eastern Africa	33	2016-2020	MZ	29496009	1.48459e+10	Sub-Saharan Africa	Maputo	32.5713	-25.9664	Low income	IDA	Eastern Africa
Mozambique	2019	101	MOZ	Africa	Eastern Africa	34	2016-2020	MZ	30366043	1.52914e+10	Sub-Saharan Africa	Maputo	32.5713	-25.9664	Low income	IDA	Eastern Africa
Mozambique	2020	127	MOZ	Africa	Eastern Africa	35	2016-2020	MZ	31255435	1.40214e+10	Sub-Saharan Africa	Maputo	32.5713	-25.9664	Low income	IDA	Eastern Africa
Malawi	1986	0	MWI	Africa	Eastern Africa	1	1986-1990	MW	7666390	1.18365e+09	Sub-Saharan Africa	Lilongwe	33.7703	-13.9899	Low income	IDA	Eastern Africa
Malawi	1987	2	MWI	Africa	Eastern Africa	2	1986-1990	MW	8141140	1.18309e+09	Sub-Saharan Africa	Lilongwe	33.7703	-13.9899	Low income	IDA	Eastern Africa
Malawi	1988	1	MWI	Africa	Eastern Africa	3	1986-1990	MW	8636686	1.37992e+09	Sub-Saharan Africa	Lilongwe	33.7703	-13.9899	Low income	IDA	Eastern Africa
Malawi	1989	4	MWI	Africa	Eastern Africa	4	1986-1990	MW	9075568	1.59022e+09	Sub-Saharan Africa	Lilongwe	33.7703	-13.9899	Low income	IDA	Eastern Africa
Malawi	1990	13	MWI	Africa	Eastern Africa	5	1986-1990	MW	9404499	1.88077e+09	Sub-Saharan Africa	Lilongwe	33.7703	-13.9899	Low income	IDA	Eastern Africa
Malawi	1991	12	MWI	Africa	Eastern Africa	6	1991-1995	MW	9600361	2.20355e+09	Sub-Saharan Africa	Lilongwe	33.7703	-13.9899	Low income	IDA	Eastern Africa
Malawi	1992	8	MWI	Africa	Eastern Africa	7	1991-1995	MW	9685974	1.79952e+09	Sub-Saharan Africa	Lilongwe	33.7703	-13.9899	Low income	IDA	Eastern Africa
Malawi	1993	15	MWI	Africa	Eastern Africa	8	1991-1995	MW	9710335	2.07064e+09	Sub-Saharan Africa	Lilongwe	33.7703	-13.9899	Low income	IDA	Eastern Africa
Malawi	1994	29	MWI	Africa	Eastern Africa	9	1991-1995	MW	9745695	1.1818e+09	Sub-Saharan Africa	Lilongwe	33.7703	-13.9899	Low income	IDA	Eastern Africa
Malawi	1995	27	MWI	Africa	Eastern Africa	10	1991-1995	MW	9844418	1.39746e+09	Sub-Saharan Africa	Lilongwe	33.7703	-13.9899	Low income	IDA	Eastern Africa
Malawi	1996	33	MWI	Africa	Eastern Africa	11	1996-2000	MW	10022783	2.28103e+09	Sub-Saharan Africa	Lilongwe	33.7703	-13.9899	Low income	IDA	Eastern Africa
Malawi	1997	39	MWI	Africa	Eastern Africa	12	1996-2000	MW	10264906	2.66323e+09	Sub-Saharan Africa	Lilongwe	33.7703	-13.9899	Low income	IDA	Eastern Africa
Malawi	1998	32	MWI	Africa	Eastern Africa	13	1996-2000	MW	10552345	1.75058e+09	Sub-Saharan Africa	Lilongwe	33.7703	-13.9899	Low income	IDA	Eastern Africa
Malawi	1999	26	MWI	Africa	Eastern Africa	14	1996-2000	MW	10854325	1.77592e+09	Sub-Saharan Africa	Lilongwe	33.7703	-13.9899	Low income	IDA	Eastern Africa
Malawi	2000	34	MWI	Africa	Eastern Africa	15	1996-2000	MW	11148751	1.74351e+09	Sub-Saharan Africa	Lilongwe	33.7703	-13.9899	Low income	IDA	Eastern Africa
Malawi	2001	46	MWI	Africa	Eastern Africa	16	2001-2005	MW	11432001	1.7165e+09	Sub-Saharan Africa	Lilongwe	33.7703	-13.9899	Low income	IDA	Eastern Africa
Malawi	2002	54	MWI	Africa	Eastern Africa	17	2001-2005	MW	11713663	3.49575e+09	Sub-Saharan Africa	Lilongwe	33.7703	-13.9899	Low income	IDA	Eastern Africa
Malawi	2003	54	MWI	Africa	Eastern Africa	18	2001-2005	MW	12000183	3.20884e+09	Sub-Saharan Africa	Lilongwe	33.7703	-13.9899	Low income	IDA	Eastern Africa
Malawi	2004	71	MWI	Africa	Eastern Africa	19	2001-2005	MW	12301837	3.47609e+09	Sub-Saharan Africa	Lilongwe	33.7703	-13.9899	Low income	IDA	Eastern Africa
Malawi	2005	71	MWI	Africa	Eastern Africa	20	2001-2005	MW	12625950	3.65591e+09	Sub-Saharan Africa	Lilongwe	33.7703	-13.9899	Low income	IDA	Eastern Africa
Malawi	2006	81	MWI	Africa	Eastern Africa	21	2006-2010	MW	12973693	3.99802e+09	Sub-Saharan Africa	Lilongwe	33.7703	-13.9899	Low income	IDA	Eastern Africa
Malawi	2007	135	MWI	Africa	Eastern Africa	22	2006-2010	MW	13341808	4.43294e+09	Sub-Saharan Africa	Lilongwe	33.7703	-13.9899	Low income	IDA	Eastern Africa
Malawi	2008	128	MWI	Africa	Eastern Africa	23	2006-2010	MW	13727899	5.32101e+09	Sub-Saharan Africa	Lilongwe	33.7703	-13.9899	Low income	IDA	Eastern Africa
Malawi	2009	106	MWI	Africa	Eastern Africa	24	2006-2010	MW	14128161	6.19113e+09	Sub-Saharan Africa	Lilongwe	33.7703	-13.9899	Low income	IDA	Eastern Africa
Malawi	2010	149	MWI	Africa	Eastern Africa	25	2006-2010	MW	14539609	6.95966e+09	Sub-Saharan Africa	Lilongwe	33.7703	-13.9899	Low income	IDA	Eastern Africa
Malawi	2011	155	MWI	Africa	Eastern Africa	26	2011-2015	MW	14962118	8.004e+09	Sub-Saharan Africa	Lilongwe	33.7703	-13.9899	Low income	IDA	Eastern Africa
Malawi	2012	161	MWI	Africa	Eastern Africa	27	2011-2015	MW	15396010	6.02849e+09	Sub-Saharan Africa	Lilongwe	33.7703	-13.9899	Low income	IDA	Eastern Africa
Malawi	2013	176	MWI	Africa	Eastern Africa	28	2011-2015	MW	15839287	5.51888e+09	Sub-Saharan Africa	Lilongwe	33.7703	-13.9899	Low income	IDA	Eastern Africa
Malawi	2014	215	MWI	Africa	Eastern Africa	29	2011-2015	MW	16289550	6.04781e+09	Sub-Saharan Africa	Lilongwe	33.7703	-13.9899	Low income	IDA	Eastern Africa
Malawi	2015	224	MWI	Africa	Eastern Africa	30	2011-2015	MW	16745305	6.37321e+09	Sub-Saharan Africa	Lilongwe	33.7703	-13.9899	Low income	IDA	Eastern Africa
Malawi	2016	246	MWI	Africa	Eastern Africa	31	2016-2020	MW	17205253	5.43304e+09	Sub-Saharan Africa	Lilongwe	33.7703	-13.9899	Low income	IDA	Eastern Africa
Malawi	2017	258	MWI	Africa	Eastern Africa	32	2016-2020	MW	17670193	8.78757e+09	Sub-Saharan Africa	Lilongwe	33.7703	-13.9899	Low income	IDA	Eastern Africa
Malawi	2018	282	MWI	Africa	Eastern Africa	33	2016-2020	MW	18143215	9.71299e+09	Sub-Saharan Africa	Lilongwe	33.7703	-13.9899	Low income	IDA	Eastern Africa
Malawi	2019	276	MWI	Africa	Eastern Africa	34	2016-2020	MW	18628749	1.08626e+10	Sub-Saharan Africa	Lilongwe	33.7703	-13.9899	Low income	IDA	Eastern Africa
Malawi	2020	320	MWI	Africa	Eastern Africa	35	2016-2020	MW	19129955	1.19618e+10	Sub-Saharan Africa	Lilongwe	33.7703	-13.9899	Low income	IDA	Eastern Africa
Niger	1986	1	NER	Africa	Western Africa	1	1986-1990	NE	7118885	1.9041e+09	Sub-Saharan Africa	Niamey	2.1073	13.514	Low income	IDA	Western Africa
Niger	1987	1	NER	Africa	Western Africa	2	1986-1990	NE	7328934	2.23301e+09	Sub-Saharan Africa	Niamey	2.1073	13.514	Low income	IDA	Western Africa
Niger	1988	1	NER	Africa	Western Africa	3	1986-1990	NE	7548429	2.28036e+09	Sub-Saharan Africa	Niamey	2.1073	13.514	Low income	IDA	Western Africa
Niger	1989	3	NER	Africa	Western Africa	4	1986-1990	NE	7780242	2.17957e+09	Sub-Saharan Africa	Niamey	2.1073	13.514	Low income	IDA	Western Africa
Niger	1990	3	NER	Africa	Western Africa	5	1986-1990	NE	8026592	3.51236e+09	Sub-Saharan Africa	Niamey	2.1073	13.514	Low income	IDA	Western Africa
Niger	1991	1	NER	Africa	Western Africa	6	1991-1995	NE	8288739	3.2858e+09	Sub-Saharan Africa	Niamey	2.1073	13.514	Low income	IDA	Western Africa
Niger	1992	1	NER	Africa	Western Africa	7	1991-1995	NE	8566773	3.38623e+09	Sub-Saharan Africa	Niamey	2.1073	13.514	Low income	IDA	Western Africa
Niger	1993	3	NER	Africa	Western Africa	8	1991-1995	NE	8860297	3.05267e+09	Sub-Saharan Africa	Niamey	2.1073	13.514	Low income	IDA	Western Africa
Niger	1994	4	NER	Africa	Western Africa	9	1991-1995	NE	9168316	1.93806e+09	Sub-Saharan Africa	Niamey	2.1073	13.514	Low income	IDA	Western Africa
Niger	1995	5	NER	Africa	Western Africa	10	1991-1995	NE	9490289	2.30254e+09	Sub-Saharan Africa	Niamey	2.1073	13.514	Low income	IDA	Western Africa
Niger	1996	1	NER	Africa	Western Africa	11	1996-2000	NE	9826600	2.40569e+09	Sub-Saharan Africa	Niamey	2.1073	13.514	Low income	IDA	Western Africa
Niger	1997	6	NER	Africa	Western Africa	12	1996-2000	NE	10178196	2.29032e+09	Sub-Saharan Africa	Niamey	2.1073	13.514	Low income	IDA	Western Africa
Niger	1998	2	NER	Africa	Western Africa	13	1996-2000	NE	10545720	2.64336e+09	Sub-Saharan Africa	Niamey	2.1073	13.514	Low income	IDA	Western Africa
Niger	1999	2	NER	Africa	Western Africa	14	1996-2000	NE	10929922	2.53779e+09	Sub-Saharan Africa	Niamey	2.1073	13.514	Low income	IDA	Western Africa
Niger	2000	3	NER	Africa	Western Africa	15	1996-2000	NE	11331561	2.24175e+09	Sub-Saharan Africa	Niamey	2.1073	13.514	Low income	IDA	Western Africa
Niger	2001	3	NER	Africa	Western Africa	16	2001-2005	NE	11751364	2.44871e+09	Sub-Saharan Africa	Niamey	2.1073	13.514	Low income	IDA	Western Africa
Niger	2002	5	NER	Africa	Western Africa	17	2001-2005	NE	12189988	2.78219e+09	Sub-Saharan Africa	Niamey	2.1073	13.514	Low income	IDA	Western Africa
Niger	2003	6	NER	Africa	Western Africa	18	2001-2005	NE	12647983	3.39408e+09	Sub-Saharan Africa	Niamey	2.1073	13.514	Low income	IDA	Western Africa
Niger	2004	3	NER	Africa	Western Africa	19	2001-2005	NE	13125914	3.76044e+09	Sub-Saharan Africa	Niamey	2.1073	13.514	Low income	IDA	Western Africa
Niger	2005	4	NER	Africa	Western Africa	20	2001-2005	NE	13624474	4.38332e+09	Sub-Saharan Africa	Niamey	2.1073	13.514	Low income	IDA	Western Africa
Niger	2006	7	NER	Africa	Western Africa	21	2006-2010	NE	14143969	4.75636e+09	Sub-Saharan Africa	Niamey	2.1073	13.514	Low income	IDA	Western Africa
Niger	2007	9	NER	Africa	Western Africa	22	2006-2010	NE	14685404	5.73149e+09	Sub-Saharan Africa	Niamey	2.1073	13.514	Low income	IDA	Western Africa
Niger	2008	8	NER	Africa	Western Africa	23	2006-2010	NE	15250913	7.2976e+09	Sub-Saharan Africa	Niamey	2.1073	13.514	Low income	IDA	Western Africa
Niger	2009	7	NER	Africa	Western Africa	24	2006-2010	NE	15843131	7.35213e+09	Sub-Saharan Africa	Niamey	2.1073	13.514	Low income	IDA	Western Africa
Niger	2010	7	NER	Africa	Western Africa	25	2006-2010	NE	16464025	7.85119e+09	Sub-Saharan Africa	Niamey	2.1073	13.514	Low income	IDA	Western Africa
Niger	2011	9	NER	Africa	Western Africa	26	2011-2015	NE	17114770	8.77295e+09	Sub-Saharan Africa	Niamey	2.1073	13.514	Low income	IDA	Western Africa
Niger	2012	7	NER	Africa	Western Africa	27	2011-2015	NE	17795209	9.42691e+09	Sub-Saharan Africa	Niamey	2.1073	13.514	Low income	IDA	Western Africa
Niger	2013	8	NER	Africa	Western Africa	28	2011-2015	NE	18504287	1.02249e+10	Sub-Saharan Africa	Niamey	2.1073	13.514	Low income	IDA	Western Africa
Niger	2014	14	NER	Africa	Western Africa	29	2011-2015	NE	19240182	1.08629e+10	Sub-Saharan Africa	Niamey	2.1073	13.514	Low income	IDA	Western Africa
Niger	2015	11	NER	Africa	Western Africa	30	2011-2015	NE	20001663	9.68558e+09	Sub-Saharan Africa	Niamey	2.1073	13.514	Low income	IDA	Western Africa
Niger	2016	17	NER	Africa	Western Africa	31	2016-2020	NE	20788789	1.0355e+10	Sub-Saharan Africa	Niamey	2.1073	13.514	Low income	IDA	Western Africa
Niger	2017	12	NER	Africa	Western Africa	32	2016-2020	NE	21602388	1.11895e+10	Sub-Saharan Africa	Niamey	2.1073	13.514	Low income	IDA	Western Africa
Niger	2018	15	NER	Africa	Western Africa	33	2016-2020	NE	22442831	1.2847e+10	Sub-Saharan Africa	Niamey	2.1073	13.514	Low income	IDA	Western Africa
Niger	2019	15	NER	Africa	Western Africa	34	2016-2020	NE	23310719	1.29117e+10	Sub-Saharan Africa	Niamey	2.1073	13.514	Low income	IDA	Western Africa
Niger	2020	10	NER	Africa	Western Africa	35	2016-2020	NE	24206636	1.36782e+10	Sub-Saharan Africa	Niamey	2.1073	13.514	Low income	IDA	Western Africa
Mayotte	1986	0	MYT	Africa	Eastern Africa	1	1986-1990	NE	24206636	1.36782e+10	Sub-Saharan Africa	Niamey	2.1073	13.514	Low income	IDA	Western Africa
Mayotte	1987	0	MYT	Africa	Eastern Africa	2	1986-1990	NE	24206636	1.36782e+10	Sub-Saharan Africa	Niamey	2.1073	13.514	Low income	IDA	Western Africa
Mayotte	1988	0	MYT	Africa	Eastern Africa	3	1986-1990	NE	24206636	1.36782e+10	Sub-Saharan Africa	Niamey	2.1073	13.514	Low income	IDA	Western Africa
Mayotte	1989	0	MYT	Africa	Eastern Africa	4	1986-1990	NE	24206636	1.36782e+10	Sub-Saharan Africa	Niamey	2.1073	13.514	Low income	IDA	Western Africa
Mayotte	1990	1	MYT	Africa	Eastern Africa	5	1986-1990	NE	24206636	1.36782e+10	Sub-Saharan Africa	Niamey	2.1073	13.514	Low income	IDA	Western Africa
Mayotte	1991	0	MYT	Africa	Eastern Africa	6	1991-1995	NE	24206636	1.36782e+10	Sub-Saharan Africa	Niamey	2.1073	13.514	Low income	IDA	Western Africa
Mayotte	1992	1	MYT	Africa	Eastern Africa	7	1991-1995	NE	24206636	1.36782e+10	Sub-Saharan Africa	Niamey	2.1073	13.514	Low income	IDA	Western Africa
Mayotte	1993	0	MYT	Africa	Eastern Africa	8	1991-1995	NE	24206636	1.36782e+10	Sub-Saharan Africa	Niamey	2.1073	13.514	Low income	IDA	Western Africa
Mayotte	1994	0	MYT	Africa	Eastern Africa	9	1991-1995	NE	24206636	1.36782e+10	Sub-Saharan Africa	Niamey	2.1073	13.514	Low income	IDA	Western Africa
Mayotte	1995	0	MYT	Africa	Eastern Africa	10	1991-1995	NE	24206636	1.36782e+10	Sub-Saharan Africa	Niamey	2.1073	13.514	Low income	IDA	Western Africa
Mayotte	1996	2	MYT	Africa	Eastern Africa	11	1996-2000	NE	24206636	1.36782e+10	Sub-Saharan Africa	Niamey	2.1073	13.514	Low income	IDA	Western Africa
Mayotte	1997	1	MYT	Africa	Eastern Africa	12	1996-2000	NE	24206636	1.36782e+10	Sub-Saharan Africa	Niamey	2.1073	13.514	Low income	IDA	Western Africa
Mayotte	1998	0	MYT	Africa	Eastern Africa	13	1996-2000	NE	24206636	1.36782e+10	Sub-Saharan Africa	Niamey	2.1073	13.514	Low income	IDA	Western Africa
Mayotte	1999	0	MYT	Africa	Eastern Africa	14	1996-2000	NE	24206636	1.36782e+10	Sub-Saharan Africa	Niamey	2.1073	13.514	Low income	IDA	Western Africa
Mayotte	2000	0	MYT	Africa	Eastern Africa	15	1996-2000	NE	24206636	1.36782e+10	Sub-Saharan Africa	Niamey	2.1073	13.514	Low income	IDA	Western Africa
Mayotte	2001	1	MYT	Africa	Eastern Africa	16	2001-2005	NE	24206636	1.36782e+10	Sub-Saharan Africa	Niamey	2.1073	13.514	Low income	IDA	Western Africa
Mayotte	2002	0	MYT	Africa	Eastern Africa	17	2001-2005	NE	24206636	1.36782e+10	Sub-Saharan Africa	Niamey	2.1073	13.514	Low income	IDA	Western Africa
Mayotte	2003	1	MYT	Africa	Eastern Africa	18	2001-2005	NE	24206636	1.36782e+10	Sub-Saharan Africa	Niamey	2.1073	13.514	Low income	IDA	Western Africa
Mayotte	2004	0	MYT	Africa	Eastern Africa	19	2001-2005	NE	24206636	1.36782e+10	Sub-Saharan Africa	Niamey	2.1073	13.514	Low income	IDA	Western Africa
Mayotte	2005	0	MYT	Africa	Eastern Africa	20	2001-2005	NE	24206636	1.36782e+10	Sub-Saharan Africa	Niamey	2.1073	13.514	Low income	IDA	Western Africa
Mayotte	2006	0	MYT	Africa	Eastern Africa	21	2006-2010	NE	24206636	1.36782e+10	Sub-Saharan Africa	Niamey	2.1073	13.514	Low income	IDA	Western Africa
Mayotte	2007	3	MYT	Africa	Eastern Africa	22	2006-2010	NE	24206636	1.36782e+10	Sub-Saharan Africa	Niamey	2.1073	13.514	Low income	IDA	Western Africa
Mayotte	2008	1	MYT	Africa	Eastern Africa	23	2006-2010	NE	24206636	1.36782e+10	Sub-Saharan Africa	Niamey	2.1073	13.514	Low income	IDA	Western Africa
Mayotte	2009	1	MYT	Africa	Eastern Africa	24	2006-2010	NE	24206636	1.36782e+10	Sub-Saharan Africa	Niamey	2.1073	13.514	Low income	IDA	Western Africa
Mayotte	2010	2	MYT	Africa	Eastern Africa	25	2006-2010	NE	24206636	1.36782e+10	Sub-Saharan Africa	Niamey	2.1073	13.514	Low income	IDA	Western Africa
Mayotte	2011	1	MYT	Africa	Eastern Africa	26	2011-2015	NE	24206636	1.36782e+10	Sub-Saharan Africa	Niamey	2.1073	13.514	Low income	IDA	Western Africa
Mayotte	2012	4	MYT	Africa	Eastern Africa	27	2011-2015	NE	24206636	1.36782e+10	Sub-Saharan Africa	Niamey	2.1073	13.514	Low income	IDA	Western Africa
Mayotte	2013	1	MYT	Africa	Eastern Africa	28	2011-2015	NE	24206636	1.36782e+10	Sub-Saharan Africa	Niamey	2.1073	13.514	Low income	IDA	Western Africa
Mayotte	2014	3	MYT	Africa	Eastern Africa	29	2011-2015	NE	24206636	1.36782e+10	Sub-Saharan Africa	Niamey	2.1073	13.514	Low income	IDA	Western Africa
Mayotte	2015	0	MYT	Africa	Eastern Africa	30	2011-2015	NE	24206636	1.36782e+10	Sub-Saharan Africa	Niamey	2.1073	13.514	Low income	IDA	Western Africa
Mayotte	2016	0	MYT	Africa	Eastern Africa	31	2016-2020	NE	24206636	1.36782e+10	Sub-Saharan Africa	Niamey	2.1073	13.514	Low income	IDA	Western Africa
Mayotte	2017	2	MYT	Africa	Eastern Africa	32	2016-2020	NE	24206636	1.36782e+10	Sub-Saharan Africa	Niamey	2.1073	13.514	Low income	IDA	Western Africa
Mayotte	2018	0	MYT	Africa	Eastern Africa	33	2016-2020	NE	24206636	1.36782e+10	Sub-Saharan Africa	Niamey	2.1073	13.514	Low income	IDA	Western Africa
Mayotte	2019	0	MYT	Africa	Eastern Africa	34	2016-2020	NE	24206636	1.36782e+10	Sub-Saharan Africa	Niamey	2.1073	13.514	Low income	IDA	Western Africa
Mayotte	2020	2	MYT	Africa	Eastern Africa	35	2016-2020	NE	24206636	1.36782e+10	Sub-Saharan Africa	Niamey	2.1073	13.514	Low income	IDA	Western Africa
Nigeria	1986	3	NGA	Africa	Western Africa	1	1986-1990	NG	85766396	5.48059e+10	Sub-Saharan Africa	Abuja	7.48906	9.05804	Lower middle income	Blend	Western Africa
Nigeria	1987	6	NGA	Africa	Western Africa	2	1986-1990	NG	88048029	5.2676e+10	Sub-Saharan Africa	Abuja	7.48906	9.05804	Lower middle income	Blend	Western Africa
Nigeria	1988	14	NGA	Africa	Western Africa	3	1986-1990	NG	90395278	4.96485e+10	Sub-Saharan Africa	Abuja	7.48906	9.05804	Lower middle income	Blend	Western Africa
Nigeria	1989	9	NGA	Africa	Western Africa	4	1986-1990	NG	92788039	4.40031e+10	Sub-Saharan Africa	Abuja	7.48906	9.05804	Lower middle income	Blend	Western Africa
Nigeria	1990	12	NGA	Africa	Western Africa	5	1986-1990	NG	95212454	5.40358e+10	Sub-Saharan Africa	Abuja	7.48906	9.05804	Lower middle income	Blend	Western Africa
Nigeria	1991	13	NGA	Africa	Western Africa	6	1991-1995	NG	97667632	4.91184e+10	Sub-Saharan Africa	Abuja	7.48906	9.05804	Lower middle income	Blend	Western Africa
Nigeria	1992	21	NGA	Africa	Western Africa	7	1991-1995	NG	100161708	4.77949e+10	Sub-Saharan Africa	Abuja	7.48906	9.05804	Lower middle income	Blend	Western Africa
Nigeria	1993	37	NGA	Africa	Western Africa	8	1991-1995	NG	102700751	2.77522e+10	Sub-Saharan Africa	Abuja	7.48906	9.05804	Lower middle income	Blend	Western Africa
Nigeria	1994	29	NGA	Africa	Western Africa	9	1991-1995	NG	105293701	3.3833e+10	Sub-Saharan Africa	Abuja	7.48906	9.05804	Lower middle income	Blend	Western Africa
Nigeria	1995	22	NGA	Africa	Western Africa	10	1991-1995	NG	107948339	4.40625e+10	Sub-Saharan Africa	Abuja	7.48906	9.05804	Lower middle income	Blend	Western Africa
Nigeria	1996	14	NGA	Africa	Western Africa	11	1996-2000	NG	110668784	5.10758e+10	Sub-Saharan Africa	Abuja	7.48906	9.05804	Lower middle income	Blend	Western Africa
Nigeria	1997	36	NGA	Africa	Western Africa	12	1996-2000	NG	113457661	5.44578e+10	Sub-Saharan Africa	Abuja	7.48906	9.05804	Lower middle income	Blend	Western Africa
Nigeria	1998	22	NGA	Africa	Western Africa	13	1996-2000	NG	116319763	5.46041e+10	Sub-Saharan Africa	Abuja	7.48906	9.05804	Lower middle income	Blend	Western Africa
Nigeria	1999	22	NGA	Africa	Western Africa	14	1996-2000	NG	119260055	5.93726e+10	Sub-Saharan Africa	Abuja	7.48906	9.05804	Lower middle income	Blend	Western Africa
Nigeria	2000	23	NGA	Africa	Western Africa	15	1996-2000	NG	122283853	6.94488e+10	Sub-Saharan Africa	Abuja	7.48906	9.05804	Lower middle income	Blend	Western Africa
Nigeria	2001	46	NGA	Africa	Western Africa	16	2001-2005	NG	125394046	7.40304e+10	Sub-Saharan Africa	Abuja	7.48906	9.05804	Lower middle income	Blend	Western Africa
Nigeria	2002	61	NGA	Africa	Western Africa	17	2001-2005	NG	128596079	9.53858e+10	Sub-Saharan Africa	Abuja	7.48906	9.05804	Lower middle income	Blend	Western Africa
Nigeria	2003	49	NGA	Africa	Western Africa	18	2001-2005	NG	131900634	1.04912e+11	Sub-Saharan Africa	Abuja	7.48906	9.05804	Lower middle income	Blend	Western Africa
Nigeria	2004	82	NGA	Africa	Western Africa	19	2001-2005	NG	135320420	1.36386e+11	Sub-Saharan Africa	Abuja	7.48906	9.05804	Lower middle income	Blend	Western Africa
Nigeria	2005	117	NGA	Africa	Western Africa	20	2001-2005	NG	138865014	1.76134e+11	Sub-Saharan Africa	Abuja	7.48906	9.05804	Lower middle income	Blend	Western Africa
Nigeria	2006	148	NGA	Africa	Western Africa	21	2006-2010	NG	142538305	2.36104e+11	Sub-Saharan Africa	Abuja	7.48906	9.05804	Lower middle income	Blend	Western Africa
Nigeria	2007	139	NGA	Africa	Western Africa	22	2006-2010	NG	146339971	2.75626e+11	Sub-Saharan Africa	Abuja	7.48906	9.05804	Lower middle income	Blend	Western Africa
Nigeria	2008	151	NGA	Africa	Western Africa	23	2006-2010	NG	150269622	3.37036e+11	Sub-Saharan Africa	Abuja	7.48906	9.05804	Lower middle income	Blend	Western Africa
Nigeria	2009	168	NGA	Africa	Western Africa	24	2006-2010	NG	154324939	2.9188e+11	Sub-Saharan Africa	Abuja	7.48906	9.05804	Lower middle income	Blend	Western Africa
Nigeria	2010	185	NGA	Africa	Western Africa	25	2006-2010	NG	158503203	3.61457e+11	Sub-Saharan Africa	Abuja	7.48906	9.05804	Lower middle income	Blend	Western Africa
Nigeria	2011	203	NGA	Africa	Western Africa	26	2011-2015	NG	162805080	4.04994e+11	Sub-Saharan Africa	Abuja	7.48906	9.05804	Lower middle income	Blend	Western Africa
Nigeria	2012	245	NGA	Africa	Western Africa	27	2011-2015	NG	167228803	4.55502e+11	Sub-Saharan Africa	Abuja	7.48906	9.05804	Lower middle income	Blend	Western Africa
Nigeria	2013	263	NGA	Africa	Western Africa	28	2011-2015	NG	171765819	5.08693e+11	Sub-Saharan Africa	Abuja	7.48906	9.05804	Lower middle income	Blend	Western Africa
Nigeria	2014	297	NGA	Africa	Western Africa	29	2011-2015	NG	176404931	5.46676e+11	Sub-Saharan Africa	Abuja	7.48906	9.05804	Lower middle income	Blend	Western Africa
Nigeria	2015	274	NGA	Africa	Western Africa	30	2011-2015	NG	181137454	4.86803e+11	Sub-Saharan Africa	Abuja	7.48906	9.05804	Lower middle income	Blend	Western Africa
Nigeria	2016	265	NGA	Africa	Western Africa	31	2016-2020	NG	185960244	4.0465e+11	Sub-Saharan Africa	Abuja	7.48906	9.05804	Lower middle income	Blend	Western Africa
Nigeria	2017	268	NGA	Africa	Western Africa	32	2016-2020	NG	190873247	3.75746e+11	Sub-Saharan Africa	Abuja	7.48906	9.05804	Lower middle income	Blend	Western Africa
Nigeria	2018	289	NGA	Africa	Western Africa	33	2016-2020	NG	195874685	3.9719e+11	Sub-Saharan Africa	Abuja	7.48906	9.05804	Lower middle income	Blend	Western Africa
Nigeria	2019	304	NGA	Africa	Western Africa	34	2016-2020	NG	200963603	4.4812e+11	Sub-Saharan Africa	Abuja	7.48906	9.05804	Lower middle income	Blend	Western Africa
Nigeria	2020	417	NGA	Africa	Western Africa	35	2016-2020	NG	206139587	4.32294e+11	Sub-Saharan Africa	Abuja	7.48906	9.05804	Lower middle income	Blend	Western Africa
Guinea-Bissau	1986	2	GNB	Africa	Western Africa	1	1986-1990	GW	892530	1.30225e+08	Sub-Saharan Africa	Bissau	-15.1804	11.8037	Low income	IDA	Western Africa
Guinea-Bissau	1987	4	GNB	Africa	Western Africa	2	1986-1990	GW	912755	1.73836e+08	Sub-Saharan Africa	Bissau	-15.1804	11.8037	Low income	IDA	Western Africa
Guinea-Bissau	1988	7	GNB	Africa	Western Africa	3	1986-1990	GW	933046	1.64458e+08	Sub-Saharan Africa	Bissau	-15.1804	11.8037	Low income	IDA	Western Africa
Guinea-Bissau	1989	10	GNB	Africa	Western Africa	4	1986-1990	GW	953782	2.13143e+08	Sub-Saharan Africa	Bissau	-15.1804	11.8037	Low income	IDA	Western Africa
Guinea-Bissau	1990	6	GNB	Africa	Western Africa	5	1986-1990	GW	975265	2.43962e+08	Sub-Saharan Africa	Bissau	-15.1804	11.8037	Low income	IDA	Western Africa
Guinea-Bissau	1991	9	GNB	Africa	Western Africa	6	1991-1995	GW	997522	2.5715e+08	Sub-Saharan Africa	Bissau	-15.1804	11.8037	Low income	IDA	Western Africa
Guinea-Bissau	1992	11	GNB	Africa	Western Africa	7	1991-1995	GW	1020353	2.26313e+08	Sub-Saharan Africa	Bissau	-15.1804	11.8037	Low income	IDA	Western Africa
Guinea-Bissau	1993	7	GNB	Africa	Western Africa	8	1991-1995	GW	1043421	2.36881e+08	Sub-Saharan Africa	Bissau	-15.1804	11.8037	Low income	IDA	Western Africa
Guinea-Bissau	1994	6	GNB	Africa	Western Africa	9	1991-1995	GW	1066345	2.3562e+08	Sub-Saharan Africa	Bissau	-15.1804	11.8037	Low income	IDA	Western Africa
Guinea-Bissau	1995	6	GNB	Africa	Western Africa	10	1991-1995	GW	1088850	2.53967e+08	Sub-Saharan Africa	Bissau	-15.1804	11.8037	Low income	IDA	Western Africa
Guinea-Bissau	1996	8	GNB	Africa	Western Africa	11	1996-2000	GW	1110835	2.7042e+08	Sub-Saharan Africa	Bissau	-15.1804	11.8037	Low income	IDA	Western Africa
Guinea-Bissau	1997	6	GNB	Africa	Western Africa	12	1996-2000	GW	1132505	2.68551e+08	Sub-Saharan Africa	Bissau	-15.1804	11.8037	Low income	IDA	Western Africa
Guinea-Bissau	1998	11	GNB	Africa	Western Africa	13	1996-2000	GW	1154372	2.06458e+08	Sub-Saharan Africa	Bissau	-15.1804	11.8037	Low income	IDA	Western Africa
Guinea-Bissau	1999	6	GNB	Africa	Western Africa	14	1996-2000	GW	1177133	2.24447e+08	Sub-Saharan Africa	Bissau	-15.1804	11.8037	Low income	IDA	Western Africa
Guinea-Bissau	2000	9	GNB	Africa	Western Africa	15	1996-2000	GW	1201305	3.71096e+08	Sub-Saharan Africa	Bissau	-15.1804	11.8037	Low income	IDA	Western Africa
Guinea-Bissau	2001	8	GNB	Africa	Western Africa	16	2001-2005	GW	1227105	3.92621e+08	Sub-Saharan Africa	Bissau	-15.1804	11.8037	Low income	IDA	Western Africa
Guinea-Bissau	2002	8	GNB	Africa	Western Africa	17	2001-2005	GW	1254454	4.17807e+08	Sub-Saharan Africa	Bissau	-15.1804	11.8037	Low income	IDA	Western Africa
Guinea-Bissau	2003	7	GNB	Africa	Western Africa	18	2001-2005	GW	1283297	4.77459e+08	Sub-Saharan Africa	Bissau	-15.1804	11.8037	Low income	IDA	Western Africa
Guinea-Bissau	2004	6	GNB	Africa	Western Africa	19	2001-2005	GW	1313492	5.32063e+08	Sub-Saharan Africa	Bissau	-15.1804	11.8037	Low income	IDA	Western Africa
Guinea-Bissau	2005	7	GNB	Africa	Western Africa	20	2001-2005	GW	1344931	5.87029e+08	Sub-Saharan Africa	Bissau	-15.1804	11.8037	Low income	IDA	Western Africa
Guinea-Bissau	2006	4	GNB	Africa	Western Africa	21	2006-2010	GW	1377582	5.92366e+08	Sub-Saharan Africa	Bissau	-15.1804	11.8037	Low income	IDA	Western Africa
Guinea-Bissau	2007	10	GNB	Africa	Western Africa	22	2006-2010	GW	1411545	6.96911e+08	Sub-Saharan Africa	Bissau	-15.1804	11.8037	Low income	IDA	Western Africa
Guinea-Bissau	2008	7	GNB	Africa	Western Africa	23	2006-2010	GW	1446936	8.68155e+08	Sub-Saharan Africa	Bissau	-15.1804	11.8037	Low income	IDA	Western Africa
Guinea-Bissau	2009	11	GNB	Africa	Western Africa	24	2006-2010	GW	1483920	8.30126e+08	Sub-Saharan Africa	Bissau	-15.1804	11.8037	Low income	IDA	Western Africa
Guinea-Bissau	2010	16	GNB	Africa	Western Africa	25	2006-2010	GW	1522603	8.49878e+08	Sub-Saharan Africa	Bissau	-15.1804	11.8037	Low income	IDA	Western Africa
Guinea-Bissau	2011	12	GNB	Africa	Western Africa	26	2011-2015	GW	1562996	1.09982e+09	Sub-Saharan Africa	Bissau	-15.1804	11.8037	Low income	IDA	Western Africa
Guinea-Bissau	2012	14	GNB	Africa	Western Africa	27	2011-2015	GW	1604981	9.89271e+08	Sub-Saharan Africa	Bissau	-15.1804	11.8037	Low income	IDA	Western Africa
Guinea-Bissau	2013	12	GNB	Africa	Western Africa	28	2011-2015	GW	1648259	1.04609e+09	Sub-Saharan Africa	Bissau	-15.1804	11.8037	Low income	IDA	Western Africa
Guinea-Bissau	2014	16	GNB	Africa	Western Africa	29	2011-2015	GW	1692433	1.05492e+09	Sub-Saharan Africa	Bissau	-15.1804	11.8037	Low income	IDA	Western Africa
Guinea-Bissau	2015	15	GNB	Africa	Western Africa	30	2011-2015	GW	1737207	1.04823e+09	Sub-Saharan Africa	Bissau	-15.1804	11.8037	Low income	IDA	Western Africa
Guinea-Bissau	2016	19	GNB	Africa	Western Africa	31	2016-2020	GW	1782434	1.179e+09	Sub-Saharan Africa	Bissau	-15.1804	11.8037	Low income	IDA	Western Africa
Guinea-Bissau	2017	9	GNB	Africa	Western Africa	32	2016-2020	GW	1828146	1.35018e+09	Sub-Saharan Africa	Bissau	-15.1804	11.8037	Low income	IDA	Western Africa
Guinea-Bissau	2018	21	GNB	Africa	Western Africa	33	2016-2020	GW	1874304	1.50463e+09	Sub-Saharan Africa	Bissau	-15.1804	11.8037	Low income	IDA	Western Africa
Guinea-Bissau	2019	23	GNB	Africa	Western Africa	34	2016-2020	GW	1920917	1.43964e+09	Sub-Saharan Africa	Bissau	-15.1804	11.8037	Low income	IDA	Western Africa
Guinea-Bissau	2020	15	GNB	Africa	Western Africa	35	2016-2020	GW	1967998	1.43176e+09	Sub-Saharan Africa	Bissau	-15.1804	11.8037	Low income	IDA	Western Africa
Reunion	1986	0	REU	Africa	Eastern Africa	1	1986-1990	GW	1967998	1.43176e+09	Sub-Saharan Africa	Bissau	-15.1804	11.8037	Low income	IDA	Western Africa
Reunion	1987	1	REU	Africa	Eastern Africa	2	1986-1990	GW	1967998	1.43176e+09	Sub-Saharan Africa	Bissau	-15.1804	11.8037	Low income	IDA	Western Africa
Reunion	1988	0	REU	Africa	Eastern Africa	3	1986-1990	GW	1967998	1.43176e+09	Sub-Saharan Africa	Bissau	-15.1804	11.8037	Low income	IDA	Western Africa
Reunion	1989	0	REU	Africa	Eastern Africa	4	1986-1990	GW	1967998	1.43176e+09	Sub-Saharan Africa	Bissau	-15.1804	11.8037	Low income	IDA	Western Africa
Reunion	1990	2	REU	Africa	Eastern Africa	5	1986-1990	GW	1967998	1.43176e+09	Sub-Saharan Africa	Bissau	-15.1804	11.8037	Low income	IDA	Western Africa
Reunion	1991	0	REU	Africa	Eastern Africa	6	1991-1995	GW	1967998	1.43176e+09	Sub-Saharan Africa	Bissau	-15.1804	11.8037	Low income	IDA	Western Africa
Reunion	1992	0	REU	Africa	Eastern Africa	7	1991-1995	GW	1967998	1.43176e+09	Sub-Saharan Africa	Bissau	-15.1804	11.8037	Low income	IDA	Western Africa
Reunion	1993	0	REU	Africa	Eastern Africa	8	1991-1995	GW	1967998	1.43176e+09	Sub-Saharan Africa	Bissau	-15.1804	11.8037	Low income	IDA	Western Africa
Reunion	1994	3	REU	Africa	Eastern Africa	9	1991-1995	GW	1967998	1.43176e+09	Sub-Saharan Africa	Bissau	-15.1804	11.8037	Low income	IDA	Western Africa
Reunion	1995	2	REU	Africa	Eastern Africa	10	1991-1995	GW	1967998	1.43176e+09	Sub-Saharan Africa	Bissau	-15.1804	11.8037	Low income	IDA	Western Africa
Reunion	1996	0	REU	Africa	Eastern Africa	11	1996-2000	GW	1967998	1.43176e+09	Sub-Saharan Africa	Bissau	-15.1804	11.8037	Low income	IDA	Western Africa
Reunion	1997	1	REU	Africa	Eastern Africa	12	1996-2000	GW	1967998	1.43176e+09	Sub-Saharan Africa	Bissau	-15.1804	11.8037	Low income	IDA	Western Africa
Reunion	1998	1	REU	Africa	Eastern Africa	13	1996-2000	GW	1967998	1.43176e+09	Sub-Saharan Africa	Bissau	-15.1804	11.8037	Low income	IDA	Western Africa
Reunion	1999	1	REU	Africa	Eastern Africa	14	1996-2000	GW	1967998	1.43176e+09	Sub-Saharan Africa	Bissau	-15.1804	11.8037	Low income	IDA	Western Africa
Reunion	2000	1	REU	Africa	Eastern Africa	15	1996-2000	GW	1967998	1.43176e+09	Sub-Saharan Africa	Bissau	-15.1804	11.8037	Low income	IDA	Western Africa
Reunion	2001	1	REU	Africa	Eastern Africa	16	2001-2005	GW	1967998	1.43176e+09	Sub-Saharan Africa	Bissau	-15.1804	11.8037	Low income	IDA	Western Africa
Reunion	2002	0	REU	Africa	Eastern Africa	17	2001-2005	GW	1967998	1.43176e+09	Sub-Saharan Africa	Bissau	-15.1804	11.8037	Low income	IDA	Western Africa
Reunion	2003	1	REU	Africa	Eastern Africa	18	2001-2005	GW	1967998	1.43176e+09	Sub-Saharan Africa	Bissau	-15.1804	11.8037	Low income	IDA	Western Africa
Reunion	2004	1	REU	Africa	Eastern Africa	19	2001-2005	GW	1967998	1.43176e+09	Sub-Saharan Africa	Bissau	-15.1804	11.8037	Low income	IDA	Western Africa
Reunion	2005	1	REU	Africa	Eastern Africa	20	2001-2005	GW	1967998	1.43176e+09	Sub-Saharan Africa	Bissau	-15.1804	11.8037	Low income	IDA	Western Africa
Reunion	2006	0	REU	Africa	Eastern Africa	21	2006-2010	GW	1967998	1.43176e+09	Sub-Saharan Africa	Bissau	-15.1804	11.8037	Low income	IDA	Western Africa
Reunion	2007	1	REU	Africa	Eastern Africa	22	2006-2010	GW	1967998	1.43176e+09	Sub-Saharan Africa	Bissau	-15.1804	11.8037	Low income	IDA	Western Africa
Reunion	2008	0	REU	Africa	Eastern Africa	23	2006-2010	GW	1967998	1.43176e+09	Sub-Saharan Africa	Bissau	-15.1804	11.8037	Low income	IDA	Western Africa
Reunion	2009	2	REU	Africa	Eastern Africa	24	2006-2010	GW	1967998	1.43176e+09	Sub-Saharan Africa	Bissau	-15.1804	11.8037	Low income	IDA	Western Africa
Reunion	2010	1	REU	Africa	Eastern Africa	25	2006-2010	GW	1967998	1.43176e+09	Sub-Saharan Africa	Bissau	-15.1804	11.8037	Low income	IDA	Western Africa
Reunion	2011	1	REU	Africa	Eastern Africa	26	2011-2015	GW	1967998	1.43176e+09	Sub-Saharan Africa	Bissau	-15.1804	11.8037	Low income	IDA	Western Africa
Reunion	2012	2	REU	Africa	Eastern Africa	27	2011-2015	GW	1967998	1.43176e+09	Sub-Saharan Africa	Bissau	-15.1804	11.8037	Low income	IDA	Western Africa
Reunion	2013	4	REU	Africa	Eastern Africa	28	2011-2015	GW	1967998	1.43176e+09	Sub-Saharan Africa	Bissau	-15.1804	11.8037	Low income	IDA	Western Africa
Reunion	2014	1	REU	Africa	Eastern Africa	29	2011-2015	GW	1967998	1.43176e+09	Sub-Saharan Africa	Bissau	-15.1804	11.8037	Low income	IDA	Western Africa
Reunion	2015	1	REU	Africa	Eastern Africa	30	2011-2015	GW	1967998	1.43176e+09	Sub-Saharan Africa	Bissau	-15.1804	11.8037	Low income	IDA	Western Africa
Reunion	2016	4	REU	Africa	Eastern Africa	31	2016-2020	GW	1967998	1.43176e+09	Sub-Saharan Africa	Bissau	-15.1804	11.8037	Low income	IDA	Western Africa
Reunion	2017	4	REU	Africa	Eastern Africa	32	2016-2020	GW	1967998	1.43176e+09	Sub-Saharan Africa	Bissau	-15.1804	11.8037	Low income	IDA	Western Africa
Reunion	2018	2	REU	Africa	Eastern Africa	33	2016-2020	GW	1967998	1.43176e+09	Sub-Saharan Africa	Bissau	-15.1804	11.8037	Low income	IDA	Western Africa
Reunion	2019	2	REU	Africa	Eastern Africa	34	2016-2020	GW	1967998	1.43176e+09	Sub-Saharan Africa	Bissau	-15.1804	11.8037	Low income	IDA	Western Africa
Reunion	2020	3	REU	Africa	Eastern Africa	35	2016-2020	GW	1967998	1.43176e+09	Sub-Saharan Africa	Bissau	-15.1804	11.8037	Low income	IDA	Western Africa
Rwanda	1986	6	RWA	Africa	Eastern Africa	1	1986-1990	RW	6443748	1.94471e+09	Sub-Saharan Africa	Kigali	30.0587	-1.95325	Low income	IDA	Eastern Africa
Rwanda	1987	17	RWA	Africa	Eastern Africa	2	1986-1990	RW	6779981	2.15743e+09	Sub-Saharan Africa	Kigali	30.0587	-1.95325	Low income	IDA	Eastern Africa
Rwanda	1988	10	RWA	Africa	Eastern Africa	3	1986-1990	RW	7088194	2.39549e+09	Sub-Saharan Africa	Kigali	30.0587	-1.95325	Low income	IDA	Eastern Africa
Rwanda	1989	16	RWA	Africa	Eastern Africa	4	1986-1990	RW	7276983	2.40502e+09	Sub-Saharan Africa	Kigali	30.0587	-1.95325	Low income	IDA	Eastern Africa
Rwanda	1990	5	RWA	Africa	Eastern Africa	5	1986-1990	RW	7288883	2.55019e+09	Sub-Saharan Africa	Kigali	30.0587	-1.95325	Low income	IDA	Eastern Africa
Rwanda	1991	20	RWA	Africa	Eastern Africa	6	1991-1995	RW	7083928	1.9116e+09	Sub-Saharan Africa	Kigali	30.0587	-1.95325	Low income	IDA	Eastern Africa
Rwanda	1992	24	RWA	Africa	Eastern Africa	7	1991-1995	RW	6702239	2.02903e+09	Sub-Saharan Africa	Kigali	30.0587	-1.95325	Low income	IDA	Eastern Africa
Rwanda	1993	37	RWA	Africa	Eastern Africa	8	1991-1995	RW	6263758	1.97153e+09	Sub-Saharan Africa	Kigali	30.0587	-1.95325	Low income	IDA	Eastern Africa
Rwanda	1994	44	RWA	Africa	Eastern Africa	9	1991-1995	RW	5936253	7.53636e+08	Sub-Saharan Africa	Kigali	30.0587	-1.95325	Low income	IDA	Eastern Africa
Rwanda	1995	30	RWA	Africa	Eastern Africa	10	1991-1995	RW	5836490	1.29354e+09	Sub-Saharan Africa	Kigali	30.0587	-1.95325	Low income	IDA	Eastern Africa
Rwanda	1996	18	RWA	Africa	Eastern Africa	11	1996-2000	RW	6013112	1.38233e+09	Sub-Saharan Africa	Kigali	30.0587	-1.95325	Low income	IDA	Eastern Africa
Rwanda	1997	10	RWA	Africa	Eastern Africa	12	1996-2000	RW	6419898	1.85156e+09	Sub-Saharan Africa	Kigali	30.0587	-1.95325	Low income	IDA	Eastern Africa
Rwanda	1998	17	RWA	Africa	Eastern Africa	13	1996-2000	RW	6962800	1.98934e+09	Sub-Saharan Africa	Kigali	30.0587	-1.95325	Low income	IDA	Eastern Africa
Rwanda	1999	9	RWA	Africa	Eastern Africa	14	1996-2000	RW	7501238	2.15566e+09	Sub-Saharan Africa	Kigali	30.0587	-1.95325	Low income	IDA	Eastern Africa
Rwanda	2000	3	RWA	Africa	Eastern Africa	15	1996-2000	RW	7933688	2.06753e+09	Sub-Saharan Africa	Kigali	30.0587	-1.95325	Low income	IDA	Eastern Africa
Rwanda	2001	6	RWA	Africa	Eastern Africa	16	2001-2005	RW	8231150	1.96544e+09	Sub-Saharan Africa	Kigali	30.0587	-1.95325	Low income	IDA	Eastern Africa
Rwanda	2002	6	RWA	Africa	Eastern Africa	17	2001-2005	RW	8427061	1.96478e+09	Sub-Saharan Africa	Kigali	30.0587	-1.95325	Low income	IDA	Eastern Africa
Rwanda	2003	5	RWA	Africa	Eastern Africa	18	2001-2005	RW	8557160	2.13709e+09	Sub-Saharan Africa	Kigali	30.0587	-1.95325	Low income	IDA	Eastern Africa
Rwanda	2004	11	RWA	Africa	Eastern Africa	19	2001-2005	RW	8680516	2.37528e+09	Sub-Saharan Africa	Kigali	30.0587	-1.95325	Low income	IDA	Eastern Africa
Rwanda	2005	10	RWA	Africa	Eastern Africa	20	2001-2005	RW	8840220	2.93221e+09	Sub-Saharan Africa	Kigali	30.0587	-1.95325	Low income	IDA	Eastern Africa
Rwanda	2006	16	RWA	Africa	Eastern Africa	21	2006-2010	RW	9043342	3.31795e+09	Sub-Saharan Africa	Kigali	30.0587	-1.95325	Low income	IDA	Eastern Africa
Rwanda	2007	34	RWA	Africa	Eastern Africa	22	2006-2010	RW	9273759	4.06807e+09	Sub-Saharan Africa	Kigali	30.0587	-1.95325	Low income	IDA	Eastern Africa
Rwanda	2008	37	RWA	Africa	Eastern Africa	23	2006-2010	RW	9524532	5.17702e+09	Sub-Saharan Africa	Kigali	30.0587	-1.95325	Low income	IDA	Eastern Africa
Rwanda	2009	33	RWA	Africa	Eastern Africa	24	2006-2010	RW	9782770	5.67133e+09	Sub-Saharan Africa	Kigali	30.0587	-1.95325	Low income	IDA	Eastern Africa
Rwanda	2010	37	RWA	Africa	Eastern Africa	25	2006-2010	RW	10039338	6.12123e+09	Sub-Saharan Africa	Kigali	30.0587	-1.95325	Low income	IDA	Eastern Africa
Rwanda	2011	52	RWA	Africa	Eastern Africa	26	2011-2015	RW	10293333	6.88104e+09	Sub-Saharan Africa	Kigali	30.0587	-1.95325	Low income	IDA	Eastern Africa
Rwanda	2012	54	RWA	Africa	Eastern Africa	27	2011-2015	RW	10549668	7.6503e+09	Sub-Saharan Africa	Kigali	30.0587	-1.95325	Low income	IDA	Eastern Africa
Rwanda	2013	58	RWA	Africa	Eastern Africa	28	2011-2015	RW	10811538	7.8156e+09	Sub-Saharan Africa	Kigali	30.0587	-1.95325	Low income	IDA	Eastern Africa
Rwanda	2014	77	RWA	Africa	Eastern Africa	29	2011-2015	RW	11083629	8.24133e+09	Sub-Saharan Africa	Kigali	30.0587	-1.95325	Low income	IDA	Eastern Africa
Rwanda	2015	92	RWA	Africa	Eastern Africa	30	2011-2015	RW	11369066	8.53905e+09	Sub-Saharan Africa	Kigali	30.0587	-1.95325	Low income	IDA	Eastern Africa
Rwanda	2016	79	RWA	Africa	Eastern Africa	31	2016-2020	RW	11668829	8.69049e+09	Sub-Saharan Africa	Kigali	30.0587	-1.95325	Low income	IDA	Eastern Africa
Rwanda	2017	75	RWA	Africa	Eastern Africa	32	2016-2020	RW	11980960	9.2531e+09	Sub-Saharan Africa	Kigali	30.0587	-1.95325	Low income	IDA	Eastern Africa
Rwanda	2018	63	RWA	Africa	Eastern Africa	33	2016-2020	RW	12301969	9.64028e+09	Sub-Saharan Africa	Kigali	30.0587	-1.95325	Low income	IDA	Eastern Africa
Rwanda	2019	70	RWA	Africa	Eastern Africa	34	2016-2020	RW	12626938	1.0356e+10	Sub-Saharan Africa	Kigali	30.0587	-1.95325	Low income	IDA	Eastern Africa
Rwanda	2020	74	RWA	Africa	Eastern Africa	35	2016-2020	RW	12952209	1.0334e+10	Sub-Saharan Africa	Kigali	30.0587	-1.95325	Low income	IDA	Eastern Africa
Seychelles	1986	0	SYC	Africa	Eastern Africa	1	1986-1990	SC	65652	2.07851e+08	Sub-Saharan Africa	Victoria	55.4466	-4.6309	High income	IBRD	Eastern Africa
Seychelles	1987	4	SYC	Africa	Eastern Africa	2	1986-1990	SC	68499	2.49267e+08	Sub-Saharan Africa	Victoria	55.4466	-4.6309	High income	IBRD	Eastern Africa
Seychelles	1988	1	SYC	Africa	Eastern Africa	3	1986-1990	SC	68755	2.83829e+08	Sub-Saharan Africa	Victoria	55.4466	-4.6309	High income	IBRD	Eastern Africa
Seychelles	1989	1	SYC	Africa	Eastern Africa	4	1986-1990	SC	69167	3.04833e+08	Sub-Saharan Africa	Victoria	55.4466	-4.6309	High income	IBRD	Eastern Africa
Seychelles	1990	0	SYC	Africa	Eastern Africa	5	1986-1990	SC	69507	3.68585e+08	Sub-Saharan Africa	Victoria	55.4466	-4.6309	High income	IBRD	Eastern Africa
Seychelles	1991	1	SYC	Africa	Eastern Africa	6	1991-1995	SC	70439	3.7436e+08	Sub-Saharan Africa	Victoria	55.4466	-4.6309	High income	IBRD	Eastern Africa
Seychelles	1992	2	SYC	Africa	Eastern Africa	7	1991-1995	SC	70763	4.33667e+08	Sub-Saharan Africa	Victoria	55.4466	-4.6309	High income	IBRD	Eastern Africa
Seychelles	1993	0	SYC	Africa	Eastern Africa	8	1991-1995	SC	72253	4.73917e+08	Sub-Saharan Africa	Victoria	55.4466	-4.6309	High income	IBRD	Eastern Africa
Seychelles	1994	1	SYC	Africa	Eastern Africa	9	1991-1995	SC	74205	4.86451e+08	Sub-Saharan Africa	Victoria	55.4466	-4.6309	High income	IBRD	Eastern Africa
Seychelles	1995	0	SYC	Africa	Eastern Africa	10	1991-1995	SC	75304	5.08222e+08	Sub-Saharan Africa	Victoria	55.4466	-4.6309	High income	IBRD	Eastern Africa
Seychelles	1996	0	SYC	Africa	Eastern Africa	11	1996-2000	SC	76417	5.03068e+08	Sub-Saharan Africa	Victoria	55.4466	-4.6309	High income	IBRD	Eastern Africa
Seychelles	1997	1	SYC	Africa	Eastern Africa	12	1996-2000	SC	77319	5.62959e+08	Sub-Saharan Africa	Victoria	55.4466	-4.6309	High income	IBRD	Eastern Africa
Seychelles	1998	1	SYC	Africa	Eastern Africa	13	1996-2000	SC	78846	6.08369e+08	Sub-Saharan Africa	Victoria	55.4466	-4.6309	High income	IBRD	Eastern Africa
Seychelles	1999	0	SYC	Africa	Eastern Africa	14	1996-2000	SC	80410	6.22985e+08	Sub-Saharan Africa	Victoria	55.4466	-4.6309	High income	IBRD	Eastern Africa
Seychelles	2000	0	SYC	Africa	Eastern Africa	15	1996-2000	SC	81131	6.1488e+08	Sub-Saharan Africa	Victoria	55.4466	-4.6309	High income	IBRD	Eastern Africa
Seychelles	2001	0	SYC	Africa	Eastern Africa	16	2001-2005	SC	81202	6.22262e+08	Sub-Saharan Africa	Victoria	55.4466	-4.6309	High income	IBRD	Eastern Africa
Seychelles	2002	1	SYC	Africa	Eastern Africa	17	2001-2005	SC	83723	6.97518e+08	Sub-Saharan Africa	Victoria	55.4466	-4.6309	High income	IBRD	Eastern Africa
Seychelles	2003	0	SYC	Africa	Eastern Africa	18	2001-2005	SC	82781	7.05705e+08	Sub-Saharan Africa	Victoria	55.4466	-4.6309	High income	IBRD	Eastern Africa
Seychelles	2004	0	SYC	Africa	Eastern Africa	19	2001-2005	SC	82475	8.3932e+08	Sub-Saharan Africa	Victoria	55.4466	-4.6309	High income	IBRD	Eastern Africa
Seychelles	2005	0	SYC	Africa	Eastern Africa	20	2001-2005	SC	82858	9.19103e+08	Sub-Saharan Africa	Victoria	55.4466	-4.6309	High income	IBRD	Eastern Africa
Seychelles	2006	0	SYC	Africa	Eastern Africa	21	2006-2010	SC	84600	1.01642e+09	Sub-Saharan Africa	Victoria	55.4466	-4.6309	High income	IBRD	Eastern Africa
Seychelles	2007	1	SYC	Africa	Eastern Africa	22	2006-2010	SC	85033	1.03356e+09	Sub-Saharan Africa	Victoria	55.4466	-4.6309	High income	IBRD	Eastern Africa
Seychelles	2008	0	SYC	Africa	Eastern Africa	23	2006-2010	SC	86956	9.672e+08	Sub-Saharan Africa	Victoria	55.4466	-4.6309	High income	IBRD	Eastern Africa
Seychelles	2009	0	SYC	Africa	Eastern Africa	24	2006-2010	SC	87298	8.47398e+08	Sub-Saharan Africa	Victoria	55.4466	-4.6309	High income	IBRD	Eastern Africa
Seychelles	2010	0	SYC	Africa	Eastern Africa	25	2006-2010	SC	89770	9.69937e+08	Sub-Saharan Africa	Victoria	55.4466	-4.6309	High income	IBRD	Eastern Africa
Seychelles	2011	0	SYC	Africa	Eastern Africa	26	2011-2015	SC	87441	1.06583e+09	Sub-Saharan Africa	Victoria	55.4466	-4.6309	High income	IBRD	Eastern Africa
Seychelles	2012	0	SYC	Africa	Eastern Africa	27	2011-2015	SC	88303	1.06023e+09	Sub-Saharan Africa	Victoria	55.4466	-4.6309	High income	IBRD	Eastern Africa
Seychelles	2013	2	SYC	Africa	Eastern Africa	28	2011-2015	SC	89949	1.32816e+09	Sub-Saharan Africa	Victoria	55.4466	-4.6309	High income	IBRD	Eastern Africa
Seychelles	2014	0	SYC	Africa	Eastern Africa	29	2011-2015	SC	91359	1.34301e+09	Sub-Saharan Africa	Victoria	55.4466	-4.6309	High income	IBRD	Eastern Africa
Seychelles	2015	0	SYC	Africa	Eastern Africa	30	2011-2015	SC	93419	1.3775e+09	Sub-Saharan Africa	Victoria	55.4466	-4.6309	High income	IBRD	Eastern Africa
Seychelles	2016	1	SYC	Africa	Eastern Africa	31	2016-2020	SC	94677	1.42665e+09	Sub-Saharan Africa	Victoria	55.4466	-4.6309	High income	IBRD	Eastern Africa
Seychelles	2017	0	SYC	Africa	Eastern Africa	32	2016-2020	SC	95843	1.52449e+09	Sub-Saharan Africa	Victoria	55.4466	-4.6309	High income	IBRD	Eastern Africa
Seychelles	2018	0	SYC	Africa	Eastern Africa	33	2016-2020	SC	96762	1.58601e+09	Sub-Saharan Africa	Victoria	55.4466	-4.6309	High income	IBRD	Eastern Africa
Seychelles	2019	1	SYC	Africa	Eastern Africa	34	2016-2020	SC	97625	1.58138e+09	Sub-Saharan Africa	Victoria	55.4466	-4.6309	High income	IBRD	Eastern Africa
Seychelles	2020	2	SYC	Africa	Eastern Africa	35	2016-2020	SC	98462	1124937500	Sub-Saharan Africa	Victoria	55.4466	-4.6309	High income	IBRD	Eastern Africa
South Africa	1986	32	ZAF	Africa	Southern Africa	1	1986-1990	ZA	33495956	6.75216e+10	Sub-Saharan Africa	Pretoria	28.1871	-25.746	Upper middle income	IBRD	Southern Africa
South Africa	1987	62	ZAF	Africa	Southern Africa	2	1986-1990	ZA	34297727	8.85737e+10	Sub-Saharan Africa	Pretoria	28.1871	-25.746	Upper middle income	IBRD	Southern Africa
South Africa	1988	105	ZAF	Africa	Southern Africa	3	1986-1990	ZA	35100905	9.51766e+10	Sub-Saharan Africa	Pretoria	28.1871	-25.746	Upper middle income	IBRD	Southern Africa
South Africa	1989	125	ZAF	Africa	Southern Africa	4	1986-1990	ZA	35930056	9.90309e+10	Sub-Saharan Africa	Pretoria	28.1871	-25.746	Upper middle income	IBRD	Southern Africa
South Africa	1990	145	ZAF	Africa	Southern Africa	5	1986-1990	ZA	36800507	1.15552e+11	Sub-Saharan Africa	Pretoria	28.1871	-25.746	Upper middle income	IBRD	Southern Africa
South Africa	1991	203	ZAF	Africa	Southern Africa	6	1991-1995	ZA	37718952	1.23943e+11	Sub-Saharan Africa	Pretoria	28.1871	-25.746	Upper middle income	IBRD	Southern Africa
South Africa	1992	217	ZAF	Africa	Southern Africa	7	1991-1995	ZA	38672611	1.34545e+11	Sub-Saharan Africa	Pretoria	28.1871	-25.746	Upper middle income	IBRD	Southern Africa
South Africa	1993	280	ZAF	Africa	Southern Africa	8	1991-1995	ZA	39633754	1.3431e+11	Sub-Saharan Africa	Pretoria	28.1871	-25.746	Upper middle income	IBRD	Southern Africa
South Africa	1994	282	ZAF	Africa	Southern Africa	9	1991-1995	ZA	40564061	1.39752e+11	Sub-Saharan Africa	Pretoria	28.1871	-25.746	Upper middle income	IBRD	Southern Africa
South Africa	1995	364	ZAF	Africa	Southern Africa	10	1991-1995	ZA	41435761	1.5546e+11	Sub-Saharan Africa	Pretoria	28.1871	-25.746	Upper middle income	IBRD	Southern Africa
South Africa	1996	356	ZAF	Africa	Southern Africa	11	1996-2000	ZA	42241007	1.47608e+11	Sub-Saharan Africa	Pretoria	28.1871	-25.746	Upper middle income	IBRD	Southern Africa
South Africa	1997	395	ZAF	Africa	Southern Africa	12	1996-2000	ZA	42987456	1.52586e+11	Sub-Saharan Africa	Pretoria	28.1871	-25.746	Upper middle income	IBRD	Southern Africa
South Africa	1998	305	ZAF	Africa	Southern Africa	13	1996-2000	ZA	43682259	1.37774e+11	Sub-Saharan Africa	Pretoria	28.1871	-25.746	Upper middle income	IBRD	Southern Africa
South Africa	1999	363	ZAF	Africa	Southern Africa	14	1996-2000	ZA	44338551	1.36632e+11	Sub-Saharan Africa	Pretoria	28.1871	-25.746	Upper middle income	IBRD	Southern Africa
South Africa	2000	512	ZAF	Africa	Southern Africa	15	1996-2000	ZA	44967713	1.36362e+11	Sub-Saharan Africa	Pretoria	28.1871	-25.746	Upper middle income	IBRD	Southern Africa
South Africa	2001	365	ZAF	Africa	Southern Africa	16	2001-2005	ZA	45571272	1.21515e+11	Sub-Saharan Africa	Pretoria	28.1871	-25.746	Upper middle income	IBRD	Southern Africa
South Africa	2002	403	ZAF	Africa	Southern Africa	17	2001-2005	ZA	46150913	1.15482e+11	Sub-Saharan Africa	Pretoria	28.1871	-25.746	Upper middle income	IBRD	Southern Africa
South Africa	2003	396	ZAF	Africa	Southern Africa	18	2001-2005	ZA	46719203	1.75257e+11	Sub-Saharan Africa	Pretoria	28.1871	-25.746	Upper middle income	IBRD	Southern Africa
South Africa	2004	428	ZAF	Africa	Southern Africa	19	2001-2005	ZA	47291610	2.2859e+11	Sub-Saharan Africa	Pretoria	28.1871	-25.746	Upper middle income	IBRD	Southern Africa
South Africa	2005	514	ZAF	Africa	Southern Africa	20	2001-2005	ZA	47880595	2.57773e+11	Sub-Saharan Africa	Pretoria	28.1871	-25.746	Upper middle income	IBRD	Southern Africa
South Africa	2006	604	ZAF	Africa	Southern Africa	21	2006-2010	ZA	48489464	2.71638e+11	Sub-Saharan Africa	Pretoria	28.1871	-25.746	Upper middle income	IBRD	Southern Africa
South Africa	2007	776	ZAF	Africa	Southern Africa	22	2006-2010	ZA	49119766	2.99416e+11	Sub-Saharan Africa	Pretoria	28.1871	-25.746	Upper middle income	IBRD	Southern Africa
South Africa	2008	778	ZAF	Africa	Southern Africa	23	2006-2010	ZA	49779472	2.8677e+11	Sub-Saharan Africa	Pretoria	28.1871	-25.746	Upper middle income	IBRD	Southern Africa
South Africa	2009	838	ZAF	Africa	Southern Africa	24	2006-2010	ZA	50477013	2.95936e+11	Sub-Saharan Africa	Pretoria	28.1871	-25.746	Upper middle income	IBRD	Southern Africa
South Africa	2010	1044	ZAF	Africa	Southern Africa	25	2006-2010	ZA	51216967	3.75349e+11	Sub-Saharan Africa	Pretoria	28.1871	-25.746	Upper middle income	IBRD	Southern Africa
South Africa	2011	1100	ZAF	Africa	Southern Africa	26	2011-2015	ZA	52003759	4.16419e+11	Sub-Saharan Africa	Pretoria	28.1871	-25.746	Upper middle income	IBRD	Southern Africa
South Africa	2012	1199	ZAF	Africa	Southern Africa	27	2011-2015	ZA	52832659	3.96333e+11	Sub-Saharan Africa	Pretoria	28.1871	-25.746	Upper middle income	IBRD	Southern Africa
South Africa	2013	1292	ZAF	Africa	Southern Africa	28	2011-2015	ZA	53687125	3.66829e+11	Sub-Saharan Africa	Pretoria	28.1871	-25.746	Upper middle income	IBRD	Southern Africa
South Africa	2014	1608	ZAF	Africa	Southern Africa	29	2011-2015	ZA	54544184	3.50905e+11	Sub-Saharan Africa	Pretoria	28.1871	-25.746	Upper middle income	IBRD	Southern Africa
South Africa	2015	1723	ZAF	Africa	Southern Africa	30	2011-2015	ZA	55386369	3.17621e+11	Sub-Saharan Africa	Pretoria	28.1871	-25.746	Upper middle income	IBRD	Southern Africa
South Africa	2016	1854	ZAF	Africa	Southern Africa	31	2016-2020	ZA	56207649	2.96357e+11	Sub-Saharan Africa	Pretoria	28.1871	-25.746	Upper middle income	IBRD	Southern Africa
South Africa	2017	1947	ZAF	Africa	Southern Africa	32	2016-2020	ZA	57009751	3.49554e+11	Sub-Saharan Africa	Pretoria	28.1871	-25.746	Upper middle income	IBRD	Southern Africa
South Africa	2018	1947	ZAF	Africa	Southern Africa	33	2016-2020	ZA	57792520	3.68289e+11	Sub-Saharan Africa	Pretoria	28.1871	-25.746	Upper middle income	IBRD	Southern Africa
South Africa	2019	2015	ZAF	Africa	Southern Africa	34	2016-2020	ZA	58558267	3.51432e+11	Sub-Saharan Africa	Pretoria	28.1871	-25.746	Upper middle income	IBRD	Southern Africa
South Africa	2020	2330	ZAF	Africa	Southern Africa	35	2016-2020	ZA	59308690	3.01924e+11	Sub-Saharan Africa	Pretoria	28.1871	-25.746	Upper middle income	IBRD	Southern Africa
Lesotho	1986	0	LSO	Africa	Southern Africa	1	1986-1990	LS	1561687	3.18863e+08	Sub-Saharan Africa	Maseru	27.7167	-29.5208	Lower middle income	IDA	Southern Africa
Lesotho	1987	0	LSO	Africa	Southern Africa	2	1986-1990	LS	1596395	4.02775e+08	Sub-Saharan Africa	Maseru	27.7167	-29.5208	Lower middle income	IDA	Southern Africa
Lesotho	1988	0	LSO	Africa	Southern Africa	3	1986-1990	LS	1630993	4.70389e+08	Sub-Saharan Africa	Maseru	27.7167	-29.5208	Lower middle income	IDA	Southern Africa
Lesotho	1989	0	LSO	Africa	Southern Africa	4	1986-1990	LS	1666564	4.95405e+08	Sub-Saharan Africa	Maseru	27.7167	-29.5208	Lower middle income	IDA	Southern Africa
Lesotho	1990	3	LSO	Africa	Southern Africa	5	1986-1990	LS	1703757	5.96415e+08	Sub-Saharan Africa	Maseru	27.7167	-29.5208	Lower middle income	IDA	Southern Africa
Lesotho	1991	1	LSO	Africa	Southern Africa	6	1991-1995	LS	1742534	7.04329e+08	Sub-Saharan Africa	Maseru	27.7167	-29.5208	Lower middle income	IDA	Southern Africa
Lesotho	1992	1	LSO	Africa	Southern Africa	7	1991-1995	LS	1782284	8.31034e+08	Sub-Saharan Africa	Maseru	27.7167	-29.5208	Lower middle income	IDA	Southern Africa
Lesotho	1993	2	LSO	Africa	Southern Africa	8	1991-1995	LS	1822237	8.35593e+08	Sub-Saharan Africa	Maseru	27.7167	-29.5208	Lower middle income	IDA	Southern Africa
Lesotho	1994	2	LSO	Africa	Southern Africa	9	1991-1995	LS	1861323	8.7825e+08	Sub-Saharan Africa	Maseru	27.7167	-29.5208	Lower middle income	IDA	Southern Africa
Lesotho	1995	3	LSO	Africa	Southern Africa	10	1991-1995	LS	1898598	1.00189e+09	Sub-Saharan Africa	Maseru	27.7167	-29.5208	Lower middle income	IDA	Southern Africa
Lesotho	1996	3	LSO	Africa	Southern Africa	11	1996-2000	LS	1934294	9.46123e+08	Sub-Saharan Africa	Maseru	27.7167	-29.5208	Lower middle income	IDA	Southern Africa
Lesotho	1997	4	LSO	Africa	Southern Africa	12	1996-2000	LS	1968054	9.97996e+08	Sub-Saharan Africa	Maseru	27.7167	-29.5208	Lower middle income	IDA	Southern Africa
Lesotho	1998	5	LSO	Africa	Southern Africa	13	1996-2000	LS	1997524	9.28458e+08	Sub-Saharan Africa	Maseru	27.7167	-29.5208	Lower middle income	IDA	Southern Africa
Lesotho	1999	2	LSO	Africa	Southern Africa	14	1996-2000	LS	2019732	9.12771e+08	Sub-Saharan Africa	Maseru	27.7167	-29.5208	Lower middle income	IDA	Southern Africa
Lesotho	2000	1	LSO	Africa	Southern Africa	15	1996-2000	LS	2032805	8.87295e+08	Sub-Saharan Africa	Maseru	27.7167	-29.5208	Lower middle income	IDA	Southern Africa
Lesotho	2001	1	LSO	Africa	Southern Africa	16	2001-2005	LS	2035738	8.25707e+08	Sub-Saharan Africa	Maseru	27.7167	-29.5208	Lower middle income	IDA	Southern Africa
Lesotho	2002	2	LSO	Africa	Southern Africa	17	2001-2005	LS	2029832	7.75781e+08	Sub-Saharan Africa	Maseru	27.7167	-29.5208	Lower middle income	IDA	Southern Africa
Lesotho	2003	6	LSO	Africa	Southern Africa	18	2001-2005	LS	2018355	1.15783e+09	Sub-Saharan Africa	Maseru	27.7167	-29.5208	Lower middle income	IDA	Southern Africa
Lesotho	2004	3	LSO	Africa	Southern Africa	19	2001-2005	LS	2005953	1.51124e+09	Sub-Saharan Africa	Maseru	27.7167	-29.5208	Lower middle income	IDA	Southern Africa
Lesotho	2005	7	LSO	Africa	Southern Africa	20	2001-2005	LS	1996115	1.68235e+09	Sub-Saharan Africa	Maseru	27.7167	-29.5208	Lower middle income	IDA	Southern Africa
Lesotho	2006	4	LSO	Africa	Southern Africa	21	2006-2010	LS	1989933	1.80011e+09	Sub-Saharan Africa	Maseru	27.7167	-29.5208	Lower middle income	IDA	Southern Africa
Lesotho	2007	19	LSO	Africa	Southern Africa	22	2006-2010	LS	1986926	1.68202e+09	Sub-Saharan Africa	Maseru	27.7167	-29.5208	Lower middle income	IDA	Southern Africa
Lesotho	2008	22	LSO	Africa	Southern Africa	23	2006-2010	LS	1987130	1.76683e+09	Sub-Saharan Africa	Maseru	27.7167	-29.5208	Lower middle income	IDA	Southern Africa
Lesotho	2009	20	LSO	Africa	Southern Africa	24	2006-2010	LS	1990135	1.74083e+09	Sub-Saharan Africa	Maseru	27.7167	-29.5208	Lower middle income	IDA	Southern Africa
Lesotho	2010	16	LSO	Africa	Southern Africa	25	2006-2010	LS	1995575	2.23473e+09	Sub-Saharan Africa	Maseru	27.7167	-29.5208	Lower middle income	IDA	Southern Africa
Lesotho	2011	17	LSO	Africa	Southern Africa	26	2011-2015	LS	2003793	2.57942e+09	Sub-Saharan Africa	Maseru	27.7167	-29.5208	Lower middle income	IDA	Southern Africa
Lesotho	2012	22	LSO	Africa	Southern Africa	27	2011-2015	LS	2014988	2.4777e+09	Sub-Saharan Africa	Maseru	27.7167	-29.5208	Lower middle income	IDA	Southern Africa
Lesotho	2013	23	LSO	Africa	Southern Africa	28	2011-2015	LS	2028528	2.36711e+09	Sub-Saharan Africa	Maseru	27.7167	-29.5208	Lower middle income	IDA	Southern Africa
Lesotho	2014	31	LSO	Africa	Southern Africa	29	2011-2015	LS	2043448	2.44105e+09	Sub-Saharan Africa	Maseru	27.7167	-29.5208	Lower middle income	IDA	Southern Africa
Lesotho	2015	29	LSO	Africa	Southern Africa	30	2011-2015	LS	2059011	2.35976e+09	Sub-Saharan Africa	Maseru	27.7167	-29.5208	Lower middle income	IDA	Southern Africa
Lesotho	2016	25	LSO	Africa	Southern Africa	31	2016-2020	LS	2075041	2.11432e+09	Sub-Saharan Africa	Maseru	27.7167	-29.5208	Lower middle income	IDA	Southern Africa
Lesotho	2017	24	LSO	Africa	Southern Africa	32	2016-2020	LS	2091532	2.30684e+09	Sub-Saharan Africa	Maseru	27.7167	-29.5208	Lower middle income	IDA	Southern Africa
Lesotho	2018	33	LSO	Africa	Southern Africa	33	2016-2020	LS	2108327	2.51415e+09	Sub-Saharan Africa	Maseru	27.7167	-29.5208	Lower middle income	IDA	Southern Africa
Lesotho	2019	31	LSO	Africa	Southern Africa	34	2016-2020	LS	2125267	2.36621e+09	Sub-Saharan Africa	Maseru	27.7167	-29.5208	Lower middle income	IDA	Southern Africa
Lesotho	2020	44	LSO	Africa	Southern Africa	35	2016-2020	LS	2142252	1.84451e+09	Sub-Saharan Africa	Maseru	27.7167	-29.5208	Lower middle income	IDA	Southern Africa
Botswana	1986	0	BWA	Africa	Southern Africa	1	1986-1990	BW	1110948	1.39263e+09	Sub-Saharan Africa	Gaborone	25.9201	-24.6544	Upper middle income	IBRD	Southern Africa
Botswana	1987	0	BWA	Africa	Southern Africa	2	1986-1990	BW	1154904	1.96527e+09	Sub-Saharan Africa	Gaborone	25.9201	-24.6544	Upper middle income	IBRD	Southern Africa
Botswana	1988	0	BWA	Africa	Southern Africa	3	1986-1990	BW	1200073	2.64454e+09	Sub-Saharan Africa	Gaborone	25.9201	-24.6544	Upper middle income	IBRD	Southern Africa
Botswana	1989	1	BWA	Africa	Southern Africa	4	1986-1990	BW	1244484	3.0838e+09	Sub-Saharan Africa	Gaborone	25.9201	-24.6544	Upper middle income	IBRD	Southern Africa
Botswana	1990	3	BWA	Africa	Southern Africa	5	1986-1990	BW	1286756	3.79057e+09	Sub-Saharan Africa	Gaborone	25.9201	-24.6544	Upper middle income	IBRD	Southern Africa
Botswana	1991	4	BWA	Africa	Southern Africa	6	1991-1995	BW	1326321	3.94279e+09	Sub-Saharan Africa	Gaborone	25.9201	-24.6544	Upper middle income	IBRD	Southern Africa
Botswana	1992	3	BWA	Africa	Southern Africa	7	1991-1995	BW	1363541	4.14651e+09	Sub-Saharan Africa	Gaborone	25.9201	-24.6544	Upper middle income	IBRD	Southern Africa
Botswana	1993	5	BWA	Africa	Southern Africa	8	1991-1995	BW	1399110	4.16009e+09	Sub-Saharan Africa	Gaborone	25.9201	-24.6544	Upper middle income	IBRD	Southern Africa
Botswana	1994	7	BWA	Africa	Southern Africa	9	1991-1995	BW	1434061	4.25933e+09	Sub-Saharan Africa	Gaborone	25.9201	-24.6544	Upper middle income	IBRD	Southern Africa
Botswana	1995	7	BWA	Africa	Southern Africa	10	1991-1995	BW	1469173	4.73061e+09	Sub-Saharan Africa	Gaborone	25.9201	-24.6544	Upper middle income	IBRD	Southern Africa
Botswana	1996	5	BWA	Africa	Southern Africa	11	1996-2000	BW	1504724	4.84775e+09	Sub-Saharan Africa	Gaborone	25.9201	-24.6544	Upper middle income	IBRD	Southern Africa
Botswana	1997	12	BWA	Africa	Southern Africa	12	1996-2000	BW	1540424	5.02021e+09	Sub-Saharan Africa	Gaborone	25.9201	-24.6544	Upper middle income	IBRD	Southern Africa
Botswana	1998	16	BWA	Africa	Southern Africa	13	1996-2000	BW	1575827	4.79046e+09	Sub-Saharan Africa	Gaborone	25.9201	-24.6544	Upper middle income	IBRD	Southern Africa
Botswana	1999	12	BWA	Africa	Southern Africa	14	1996-2000	BW	1610260	5.48426e+09	Sub-Saharan Africa	Gaborone	25.9201	-24.6544	Upper middle income	IBRD	Southern Africa
Botswana	2000	22	BWA	Africa	Southern Africa	15	1996-2000	BW	1643333	5.78833e+09	Sub-Saharan Africa	Gaborone	25.9201	-24.6544	Upper middle income	IBRD	Southern Africa
Botswana	2001	17	BWA	Africa	Southern Africa	16	2001-2005	BW	1674674	5.48961e+09	Sub-Saharan Africa	Gaborone	25.9201	-24.6544	Upper middle income	IBRD	Southern Africa
Botswana	2002	21	BWA	Africa	Southern Africa	17	2001-2005	BW	1704637	5.43886e+09	Sub-Saharan Africa	Gaborone	25.9201	-24.6544	Upper middle income	IBRD	Southern Africa
Botswana	2003	33	BWA	Africa	Southern Africa	18	2001-2005	BW	1734387	7.51158e+09	Sub-Saharan Africa	Gaborone	25.9201	-24.6544	Upper middle income	IBRD	Southern Africa
Botswana	2004	26	BWA	Africa	Southern Africa	19	2001-2005	BW	1765533	8.95747e+09	Sub-Saharan Africa	Gaborone	25.9201	-24.6544	Upper middle income	IBRD	Southern Africa
Botswana	2005	37	BWA	Africa	Southern Africa	20	2001-2005	BW	1799077	9.91891e+09	Sub-Saharan Africa	Gaborone	25.9201	-24.6544	Upper middle income	IBRD	Southern Africa
Botswana	2006	41	BWA	Africa	Southern Africa	21	2006-2010	BW	1835911	1.01379e+10	Sub-Saharan Africa	Gaborone	25.9201	-24.6544	Upper middle income	IBRD	Southern Africa
Botswana	2007	53	BWA	Africa	Southern Africa	22	2006-2010	BW	1875458	1.09391e+10	Sub-Saharan Africa	Gaborone	25.9201	-24.6544	Upper middle income	IBRD	Southern Africa
Botswana	2008	40	BWA	Africa	Southern Africa	23	2006-2010	BW	1915636	1.09451e+10	Sub-Saharan Africa	Gaborone	25.9201	-24.6544	Upper middle income	IBRD	Southern Africa
Botswana	2009	46	BWA	Africa	Southern Africa	24	2006-2010	BW	1953495	1.02671e+10	Sub-Saharan Africa	Gaborone	25.9201	-24.6544	Upper middle income	IBRD	Southern Africa
Botswana	2010	62	BWA	Africa	Southern Africa	25	2006-2010	BW	1987106	1.27867e+10	Sub-Saharan Africa	Gaborone	25.9201	-24.6544	Upper middle income	IBRD	Southern Africa
Botswana	2011	69	BWA	Africa	Southern Africa	26	2011-2015	BW	2015406	1.5352e+10	Sub-Saharan Africa	Gaborone	25.9201	-24.6544	Upper middle income	IBRD	Southern Africa
Botswana	2012	63	BWA	Africa	Southern Africa	27	2011-2015	BW	2039551	1.438e+10	Sub-Saharan Africa	Gaborone	25.9201	-24.6544	Upper middle income	IBRD	Southern Africa
Botswana	2013	88	BWA	Africa	Southern Africa	28	2011-2015	BW	2062551	1.49018e+10	Sub-Saharan Africa	Gaborone	25.9201	-24.6544	Upper middle income	IBRD	Southern Africa
Botswana	2014	99	BWA	Africa	Southern Africa	29	2011-2015	BW	2088619	1.62508e+10	Sub-Saharan Africa	Gaborone	25.9201	-24.6544	Upper middle income	IBRD	Southern Africa
Botswana	2015	100	BWA	Africa	Southern Africa	30	2011-2015	BW	2120716	1.44206e+10	Sub-Saharan Africa	Gaborone	25.9201	-24.6544	Upper middle income	IBRD	Southern Africa
Botswana	2016	130	BWA	Africa	Southern Africa	31	2016-2020	BW	2159925	1.56464e+10	Sub-Saharan Africa	Gaborone	25.9201	-24.6544	Upper middle income	IBRD	Southern Africa
Botswana	2017	105	BWA	Africa	Southern Africa	32	2016-2020	BW	2205076	1.74056e+10	Sub-Saharan Africa	Gaborone	25.9201	-24.6544	Upper middle income	IBRD	Southern Africa
Botswana	2018	139	BWA	Africa	Southern Africa	33	2016-2020	BW	2254067	1.86633e+10	Sub-Saharan Africa	Gaborone	25.9201	-24.6544	Upper middle income	IBRD	Southern Africa
Botswana	2019	159	BWA	Africa	Southern Africa	34	2016-2020	BW	2303703	1.83623e+10	Sub-Saharan Africa	Gaborone	25.9201	-24.6544	Upper middle income	IBRD	Southern Africa
Botswana	2020	166	BWA	Africa	Southern Africa	35	2016-2020	BW	2351625	1.57817e+10	Sub-Saharan Africa	Gaborone	25.9201	-24.6544	Upper middle income	IBRD	Southern Africa
Senegal	1986	3	SEN	Africa	Western Africa	1	1986-1990	SN	6670665	5.39209e+09	Sub-Saharan Africa	Dakar	-17.4734	14.7247	Lower middle income	IDA	Western Africa
Senegal	1987	3	SEN	Africa	Western Africa	2	1986-1990	SN	6875746	6.48735e+09	Sub-Saharan Africa	Dakar	-17.4734	14.7247	Lower middle income	IDA	Western Africa
Senegal	1988	9	SEN	Africa	Western Africa	3	1986-1990	SN	7086624	6.41842e+09	Sub-Saharan Africa	Dakar	-17.4734	14.7247	Lower middle income	IDA	Western Africa
Senegal	1989	4	SEN	Africa	Western Africa	4	1986-1990	SN	7303511	6.36604e+09	Sub-Saharan Africa	Dakar	-17.4734	14.7247	Lower middle income	IDA	Western Africa
Senegal	1990	11	SEN	Africa	Western Africa	5	1986-1990	SN	7526306	7.39097e+09	Sub-Saharan Africa	Dakar	-17.4734	14.7247	Lower middle income	IDA	Western Africa
Senegal	1991	5	SEN	Africa	Western Africa	6	1991-1995	SN	7755503	7.25521e+09	Sub-Saharan Africa	Dakar	-17.4734	14.7247	Lower middle income	IDA	Western Africa
Senegal	1992	13	SEN	Africa	Western Africa	7	1991-1995	SN	7990090	7.76982e+09	Sub-Saharan Africa	Dakar	-17.4734	14.7247	Lower middle income	IDA	Western Africa
Senegal	1993	17	SEN	Africa	Western Africa	8	1991-1995	SN	8226749	7.36799e+09	Sub-Saharan Africa	Dakar	-17.4734	14.7247	Lower middle income	IDA	Western Africa
Senegal	1994	19	SEN	Africa	Western Africa	9	1991-1995	SN	8461066	5.03459e+09	Sub-Saharan Africa	Dakar	-17.4734	14.7247	Lower middle income	IDA	Western Africa
Senegal	1995	25	SEN	Africa	Western Africa	10	1991-1995	SN	8690155	6.32634e+09	Sub-Saharan Africa	Dakar	-17.4734	14.7247	Lower middle income	IDA	Western Africa
Senegal	1996	18	SEN	Africa	Western Africa	11	1996-2000	SN	8912872	6.55971e+09	Sub-Saharan Africa	Dakar	-17.4734	14.7247	Lower middle income	IDA	Western Africa
Senegal	1997	16	SEN	Africa	Western Africa	12	1996-2000	SN	9130876	6.04148e+09	Sub-Saharan Africa	Dakar	-17.4734	14.7247	Lower middle income	IDA	Western Africa
Senegal	1998	19	SEN	Africa	Western Africa	13	1996-2000	SN	9347777	6.50561e+09	Sub-Saharan Africa	Dakar	-17.4734	14.7247	Lower middle income	IDA	Western Africa
Senegal	1999	18	SEN	Africa	Western Africa	14	1996-2000	SN	9568717	6.63285e+09	Sub-Saharan Africa	Dakar	-17.4734	14.7247	Lower middle income	IDA	Western Africa
Senegal	2000	37	SEN	Africa	Western Africa	15	1996-2000	SN	9797731	6.04673e+09	Sub-Saharan Africa	Dakar	-17.4734	14.7247	Lower middle income	IDA	Western Africa
Senegal	2001	21	SEN	Africa	Western Africa	16	2001-2005	SN	10036102	6.53962e+09	Sub-Saharan Africa	Dakar	-17.4734	14.7247	Lower middle income	IDA	Western Africa
Senegal	2002	14	SEN	Africa	Western Africa	17	2001-2005	SN	10283694	7.03737e+09	Sub-Saharan Africa	Dakar	-17.4734	14.7247	Lower middle income	IDA	Western Africa
Senegal	2003	24	SEN	Africa	Western Africa	18	2001-2005	SN	10541470	8.81046e+09	Sub-Saharan Africa	Dakar	-17.4734	14.7247	Lower middle income	IDA	Western Africa
Senegal	2004	21	SEN	Africa	Western Africa	19	2001-2005	SN	10810086	1.01334e+10	Sub-Saharan Africa	Dakar	-17.4734	14.7247	Lower middle income	IDA	Western Africa
Senegal	2005	30	SEN	Africa	Western Africa	20	2001-2005	SN	11090123	1.10693e+10	Sub-Saharan Africa	Dakar	-17.4734	14.7247	Lower middle income	IDA	Western Africa
Senegal	2006	17	SEN	Africa	Western Africa	21	2006-2010	SN	11382272	1.17394e+10	Sub-Saharan Africa	Dakar	-17.4734	14.7247	Lower middle income	IDA	Western Africa
Senegal	2007	29	SEN	Africa	Western Africa	22	2006-2010	SN	11687078	1.40057e+10	Sub-Saharan Africa	Dakar	-17.4734	14.7247	Lower middle income	IDA	Western Africa
Senegal	2008	35	SEN	Africa	Western Africa	23	2006-2010	SN	12004700	1.6854e+10	Sub-Saharan Africa	Dakar	-17.4734	14.7247	Lower middle income	IDA	Western Africa
Senegal	2009	31	SEN	Africa	Western Africa	24	2006-2010	SN	12335092	1.61459e+10	Sub-Saharan Africa	Dakar	-17.4734	14.7247	Lower middle income	IDA	Western Africa
Senegal	2010	28	SEN	Africa	Western Africa	25	2006-2010	SN	12678143	1.61213e+10	Sub-Saharan Africa	Dakar	-17.4734	14.7247	Lower middle income	IDA	Western Africa
Senegal	2011	44	SEN	Africa	Western Africa	26	2011-2015	SN	13033814	1.78143e+10	Sub-Saharan Africa	Dakar	-17.4734	14.7247	Lower middle income	IDA	Western Africa
Senegal	2012	27	SEN	Africa	Western Africa	27	2011-2015	SN	13401990	1.76609e+10	Sub-Saharan Africa	Dakar	-17.4734	14.7247	Lower middle income	IDA	Western Africa
Senegal	2013	52	SEN	Africa	Western Africa	28	2011-2015	SN	13782429	1.89187e+10	Sub-Saharan Africa	Dakar	-17.4734	14.7247	Lower middle income	IDA	Western Africa
Senegal	2014	64	SEN	Africa	Western Africa	29	2011-2015	SN	14174740	1.97973e+10	Sub-Saharan Africa	Dakar	-17.4734	14.7247	Lower middle income	IDA	Western Africa
Senegal	2015	55	SEN	Africa	Western Africa	30	2011-2015	SN	14578450	1.77748e+10	Sub-Saharan Africa	Dakar	-17.4734	14.7247	Lower middle income	IDA	Western Africa
Senegal	2016	49	SEN	Africa	Western Africa	31	2016-2020	SN	14993514	1.90403e+10	Sub-Saharan Africa	Dakar	-17.4734	14.7247	Lower middle income	IDA	Western Africa
Senegal	2017	58	SEN	Africa	Western Africa	32	2016-2020	SN	15419354	2.09966e+10	Sub-Saharan Africa	Dakar	-17.4734	14.7247	Lower middle income	IDA	Western Africa
Senegal	2018	50	SEN	Africa	Western Africa	33	2016-2020	SN	15854324	2.31167e+10	Sub-Saharan Africa	Dakar	-17.4734	14.7247	Lower middle income	IDA	Western Africa
Senegal	2019	54	SEN	Africa	Western Africa	34	2016-2020	SN	16296362	2.33062e+10	Sub-Saharan Africa	Dakar	-17.4734	14.7247	Lower middle income	IDA	Western Africa
Senegal	2020	55	SEN	Africa	Western Africa	35	2016-2020	SN	16743930	2.49109e+10	Sub-Saharan Africa	Dakar	-17.4734	14.7247	Lower middle income	IDA	Western Africa
Sierra Leone	1986	0	SLE	Africa	Western Africa	1	1986-1990	SL	3916685	4.90181e+08	Sub-Saharan Africa	Freetown	-13.2134	8.4821	Low income	IDA	Western Africa
Sierra Leone	1987	0	SLE	Africa	Western Africa	2	1986-1990	SL	4038154	7.01308e+08	Sub-Saharan Africa	Freetown	-13.2134	8.4821	Low income	IDA	Western Africa
Sierra Leone	1988	0	SLE	Africa	Western Africa	3	1986-1990	SL	4156636	1.05508e+09	Sub-Saharan Africa	Freetown	-13.2134	8.4821	Low income	IDA	Western Africa
Sierra Leone	1989	0	SLE	Africa	Western Africa	4	1986-1990	SL	4254434	9.32974e+08	Sub-Saharan Africa	Freetown	-13.2134	8.4821	Low income	IDA	Western Africa
Sierra Leone	1990	1	SLE	Africa	Western Africa	5	1986-1990	SL	4319763	6.49645e+08	Sub-Saharan Africa	Freetown	-13.2134	8.4821	Low income	IDA	Western Africa
Sierra Leone	1991	0	SLE	Africa	Western Africa	6	1991-1995	SL	4348663	7.79981e+08	Sub-Saharan Africa	Freetown	-13.2134	8.4821	Low income	IDA	Western Africa
Sierra Leone	1992	2	SLE	Africa	Western Africa	7	1991-1995	SL	4347727	6.79998e+08	Sub-Saharan Africa	Freetown	-13.2134	8.4821	Low income	IDA	Western Africa
Sierra Leone	1993	1	SLE	Africa	Western Africa	8	1991-1995	SL	4328965	7.68812e+08	Sub-Saharan Africa	Freetown	-13.2134	8.4821	Low income	IDA	Western Africa
Sierra Leone	1994	1	SLE	Africa	Western Africa	9	1991-1995	SL	4309780	9.11916e+08	Sub-Saharan Africa	Freetown	-13.2134	8.4821	Low income	IDA	Western Africa
Sierra Leone	1995	0	SLE	Africa	Western Africa	10	1991-1995	SL	4303953	8.70759e+08	Sub-Saharan Africa	Freetown	-13.2134	8.4821	Low income	IDA	Western Africa
Sierra Leone	1996	3	SLE	Africa	Western Africa	11	1996-2000	SL	4312660	9.41742e+08	Sub-Saharan Africa	Freetown	-13.2134	8.4821	Low income	IDA	Western Africa
Sierra Leone	1997	4	SLE	Africa	Western Africa	12	1996-2000	SL	4335295	8.50218e+08	Sub-Saharan Africa	Freetown	-13.2134	8.4821	Low income	IDA	Western Africa
Sierra Leone	1998	3	SLE	Africa	Western Africa	13	1996-2000	SL	4381484	6.72376e+08	Sub-Saharan Africa	Freetown	-13.2134	8.4821	Low income	IDA	Western Africa
Sierra Leone	1999	0	SLE	Africa	Western Africa	14	1996-2000	SL	4462374	6.69385e+08	Sub-Saharan Africa	Freetown	-13.2134	8.4821	Low income	IDA	Western Africa
Sierra Leone	2000	0	SLE	Africa	Western Africa	15	1996-2000	SL	4584570	6.35874e+08	Sub-Saharan Africa	Freetown	-13.2134	8.4821	Low income	IDA	Western Africa
Sierra Leone	2001	5	SLE	Africa	Western Africa	16	2001-2005	SL	4754069	1.09047e+09	Sub-Saharan Africa	Freetown	-13.2134	8.4821	Low income	IDA	Western Africa
Sierra Leone	2002	1	SLE	Africa	Western Africa	17	2001-2005	SL	4965770	1.25334e+09	Sub-Saharan Africa	Freetown	-13.2134	8.4821	Low income	IDA	Western Africa
Sierra Leone	2003	0	SLE	Africa	Western Africa	18	2001-2005	SL	5201074	1.38581e+09	Sub-Saharan Africa	Freetown	-13.2134	8.4821	Low income	IDA	Western Africa
Sierra Leone	2004	5	SLE	Africa	Western Africa	19	2001-2005	SL	5433995	1.44854e+09	Sub-Saharan Africa	Freetown	-13.2134	8.4821	Low income	IDA	Western Africa
Sierra Leone	2005	2	SLE	Africa	Western Africa	20	2001-2005	SL	5645629	1.65049e+09	Sub-Saharan Africa	Freetown	-13.2134	8.4821	Low income	IDA	Western Africa
Sierra Leone	2006	1	SLE	Africa	Western Africa	21	2006-2010	SL	5829240	1.88511e+09	Sub-Saharan Africa	Freetown	-13.2134	8.4821	Low income	IDA	Western Africa
Sierra Leone	2007	2	SLE	Africa	Western Africa	22	2006-2010	SL	5989641	2.1585e+09	Sub-Saharan Africa	Freetown	-13.2134	8.4821	Low income	IDA	Western Africa
Sierra Leone	2008	3	SLE	Africa	Western Africa	23	2006-2010	SL	6133599	2.50546e+09	Sub-Saharan Africa	Freetown	-13.2134	8.4821	Low income	IDA	Western Africa
Sierra Leone	2009	1	SLE	Africa	Western Africa	24	2006-2010	SL	6272735	2.4539e+09	Sub-Saharan Africa	Freetown	-13.2134	8.4821	Low income	IDA	Western Africa
Sierra Leone	2010	3	SLE	Africa	Western Africa	25	2006-2010	SL	6415636	2.57803e+09	Sub-Saharan Africa	Freetown	-13.2134	8.4821	Low income	IDA	Western Africa
Sierra Leone	2011	5	SLE	Africa	Western Africa	26	2011-2015	SL	6563238	2.94255e+09	Sub-Saharan Africa	Freetown	-13.2134	8.4821	Low income	IDA	Western Africa
Sierra Leone	2012	2	SLE	Africa	Western Africa	27	2011-2015	SL	6712586	3.80186e+09	Sub-Saharan Africa	Freetown	-13.2134	8.4821	Low income	IDA	Western Africa
Sierra Leone	2013	4	SLE	Africa	Western Africa	28	2011-2015	SL	6863975	4.92034e+09	Sub-Saharan Africa	Freetown	-13.2134	8.4821	Low income	IDA	Western Africa
Sierra Leone	2014	8	SLE	Africa	Western Africa	29	2011-2015	SL	7017153	5.01516e+09	Sub-Saharan Africa	Freetown	-13.2134	8.4821	Low income	IDA	Western Africa
Sierra Leone	2015	21	SLE	Africa	Western Africa	30	2011-2015	SL	7171909	4.21872e+09	Sub-Saharan Africa	Freetown	-13.2134	8.4821	Low income	IDA	Western Africa
Sierra Leone	2016	17	SLE	Africa	Western Africa	31	2016-2020	SL	7328846	3.67479e+09	Sub-Saharan Africa	Freetown	-13.2134	8.4821	Low income	IDA	Western Africa
Sierra Leone	2017	19	SLE	Africa	Western Africa	32	2016-2020	SL	7488427	3.73958e+09	Sub-Saharan Africa	Freetown	-13.2134	8.4821	Low income	IDA	Western Africa
Sierra Leone	2018	19	SLE	Africa	Western Africa	33	2016-2020	SL	7650149	4.08511e+09	Sub-Saharan Africa	Freetown	-13.2134	8.4821	Low income	IDA	Western Africa
Sierra Leone	2019	15	SLE	Africa	Western Africa	34	2016-2020	SL	7813207	4.12173e+09	Sub-Saharan Africa	Freetown	-13.2134	8.4821	Low income	IDA	Western Africa
Sierra Leone	2020	24	SLE	Africa	Western Africa	35	2016-2020	SL	7976985	3.86502e+09	Sub-Saharan Africa	Freetown	-13.2134	8.4821	Low income	IDA	Western Africa
Somalia	1986	1	SOM	Africa	Eastern Africa	1	1986-1990	SO	6736751	9.30319e+08	Sub-Saharan Africa	Mogadishu	45.3254	2.07515	Low income	IDA	Eastern Africa
Somalia	1987	2	SOM	Africa	Eastern Africa	2	1986-1990	SO	6862267	1.00979e+09	Sub-Saharan Africa	Mogadishu	45.3254	2.07515	Low income	IDA	Eastern Africa
Somalia	1988	1	SOM	Africa	Eastern Africa	3	1986-1990	SO	7005226	1.03829e+09	Sub-Saharan Africa	Mogadishu	45.3254	2.07515	Low income	IDA	Eastern Africa
Somalia	1989	2	SOM	Africa	Eastern Africa	4	1986-1990	SO	7133263	1.09239e+09	Sub-Saharan Africa	Mogadishu	45.3254	2.07515	Low income	IDA	Eastern Africa
Somalia	1990	2	SOM	Africa	Eastern Africa	5	1986-1990	SO	7225089	9.17044e+08	Sub-Saharan Africa	Mogadishu	45.3254	2.07515	Low income	IDA	Eastern Africa
Somalia	1991	4	SOM	Africa	Eastern Africa	6	1991-1995	SO	7274026	9.17044e+08	Sub-Saharan Africa	Mogadishu	45.3254	2.07515	Low income	IDA	Eastern Africa
Somalia	1992	1	SOM	Africa	Eastern Africa	7	1991-1995	SO	7295380	9.17044e+08	Sub-Saharan Africa	Mogadishu	45.3254	2.07515	Low income	IDA	Eastern Africa
Somalia	1993	4	SOM	Africa	Eastern Africa	8	1991-1995	SO	7315864	9.17044e+08	Sub-Saharan Africa	Mogadishu	45.3254	2.07515	Low income	IDA	Eastern Africa
Somalia	1994	1	SOM	Africa	Eastern Africa	9	1991-1995	SO	7372592	9.17044e+08	Sub-Saharan Africa	Mogadishu	45.3254	2.07515	Low income	IDA	Eastern Africa
Somalia	1995	5	SOM	Africa	Eastern Africa	10	1991-1995	SO	7491647	9.17044e+08	Sub-Saharan Africa	Mogadishu	45.3254	2.07515	Low income	IDA	Eastern Africa
Somalia	1996	0	SOM	Africa	Eastern Africa	11	1996-2000	SO	7682683	9.17044e+08	Sub-Saharan Africa	Mogadishu	45.3254	2.07515	Low income	IDA	Eastern Africa
Somalia	1997	0	SOM	Africa	Eastern Africa	12	1996-2000	SO	7936122	9.17044e+08	Sub-Saharan Africa	Mogadishu	45.3254	2.07515	Low income	IDA	Eastern Africa
Somalia	1998	4	SOM	Africa	Eastern Africa	13	1996-2000	SO	8235064	9.17044e+08	Sub-Saharan Africa	Mogadishu	45.3254	2.07515	Low income	IDA	Eastern Africa
Somalia	1999	1	SOM	Africa	Eastern Africa	14	1996-2000	SO	8553595	9.17044e+08	Sub-Saharan Africa	Mogadishu	45.3254	2.07515	Low income	IDA	Eastern Africa
Somalia	2000	3	SOM	Africa	Eastern Africa	15	1996-2000	SO	8872250	9.17044e+08	Sub-Saharan Africa	Mogadishu	45.3254	2.07515	Low income	IDA	Eastern Africa
Somalia	2001	1	SOM	Africa	Eastern Africa	16	2001-2005	SO	9186719	9.17044e+08	Sub-Saharan Africa	Mogadishu	45.3254	2.07515	Low income	IDA	Eastern Africa
Somalia	2002	1	SOM	Africa	Eastern Africa	17	2001-2005	SO	9501335	9.17044e+08	Sub-Saharan Africa	Mogadishu	45.3254	2.07515	Low income	IDA	Eastern Africa
Somalia	2003	1	SOM	Africa	Eastern Africa	18	2001-2005	SO	9815412	9.17044e+08	Sub-Saharan Africa	Mogadishu	45.3254	2.07515	Low income	IDA	Eastern Africa
Somalia	2004	2	SOM	Africa	Eastern Africa	19	2001-2005	SO	10130251	9.17044e+08	Sub-Saharan Africa	Mogadishu	45.3254	2.07515	Low income	IDA	Eastern Africa
Somalia	2005	1	SOM	Africa	Eastern Africa	20	2001-2005	SO	10446856	9.17044e+08	Sub-Saharan Africa	Mogadishu	45.3254	2.07515	Low income	IDA	Eastern Africa
Somalia	2006	3	SOM	Africa	Eastern Africa	21	2006-2010	SO	10763904	9.17044e+08	Sub-Saharan Africa	Mogadishu	45.3254	2.07515	Low income	IDA	Eastern Africa
Somalia	2007	3	SOM	Africa	Eastern Africa	22	2006-2010	SO	11080122	9.17044e+08	Sub-Saharan Africa	Mogadishu	45.3254	2.07515	Low income	IDA	Eastern Africa
Somalia	2008	3	SOM	Africa	Eastern Africa	23	2006-2010	SO	11397188	9.17044e+08	Sub-Saharan Africa	Mogadishu	45.3254	2.07515	Low income	IDA	Eastern Africa
Somalia	2009	3	SOM	Africa	Eastern Africa	24	2006-2010	SO	11717691	9.17044e+08	Sub-Saharan Africa	Mogadishu	45.3254	2.07515	Low income	IDA	Eastern Africa
Somalia	2010	7	SOM	Africa	Eastern Africa	25	2006-2010	SO	12043886	9.17044e+08	Sub-Saharan Africa	Mogadishu	45.3254	2.07515	Low income	IDA	Eastern Africa
Somalia	2011	1	SOM	Africa	Eastern Africa	26	2011-2015	SO	12376305	9.17044e+08	Sub-Saharan Africa	Mogadishu	45.3254	2.07515	Low income	IDA	Eastern Africa
Somalia	2012	1	SOM	Africa	Eastern Africa	27	2011-2015	SO	12715487	9.17044e+08	Sub-Saharan Africa	Mogadishu	45.3254	2.07515	Low income	IDA	Eastern Africa
Somalia	2013	3	SOM	Africa	Eastern Africa	28	2011-2015	SO	13063711	3.8924e+09	Sub-Saharan Africa	Mogadishu	45.3254	2.07515	Low income	IDA	Eastern Africa
Somalia	2014	5	SOM	Africa	Eastern Africa	29	2011-2015	SO	13423571	3.96353e+09	Sub-Saharan Africa	Mogadishu	45.3254	2.07515	Low income	IDA	Eastern Africa
Somalia	2015	1	SOM	Africa	Eastern Africa	30	2011-2015	SO	13797204	4.04886e+09	Sub-Saharan Africa	Mogadishu	45.3254	2.07515	Low income	IDA	Eastern Africa
Somalia	2016	9	SOM	Africa	Eastern Africa	31	2016-2020	SO	14185635	4.19849e+09	Sub-Saharan Africa	Mogadishu	45.3254	2.07515	Low income	IDA	Eastern Africa
Somalia	2017	5	SOM	Africa	Eastern Africa	32	2016-2020	SO	14589165	4.50885e+09	Sub-Saharan Africa	Mogadishu	45.3254	2.07515	Low income	IDA	Eastern Africa
Somalia	2018	5	SOM	Africa	Eastern Africa	33	2016-2020	SO	15008225	4.72073e+09	Sub-Saharan Africa	Mogadishu	45.3254	2.07515	Low income	IDA	Eastern Africa
Somalia	2019	3	SOM	Africa	Eastern Africa	34	2016-2020	SO	15442906	4.94232e+09	Sub-Saharan Africa	Mogadishu	45.3254	2.07515	Low income	IDA	Eastern Africa
Somalia	2020	4	SOM	Africa	Eastern Africa	35	2016-2020	SO	15893219	4.91761e+09	Sub-Saharan Africa	Mogadishu	45.3254	2.07515	Low income	IDA	Eastern Africa
Sudan	1986	0	SDN	Africa	Northern Africa	1	1986-1990	SD	17757494	15769062500	Sub-Saharan Africa	Khartoum	32.5363	15.5932	Lower middle income	IDA	Northern Africa
Sudan	1987	3	SDN	Africa	Northern Africa	2	1986-1990	SD	18303430	2.01556e+10	Sub-Saharan Africa	Khartoum	32.5363	15.5932	Lower middle income	IDA	Northern Africa
Sudan	1988	3	SDN	Africa	Northern Africa	3	1986-1990	SD	18867559	1.53992e+10	Sub-Saharan Africa	Khartoum	32.5363	15.5932	Lower middle income	IDA	Northern Africa
Sudan	1989	4	SDN	Africa	Northern Africa	4	1986-1990	SD	19476653	1.52915e+10	Sub-Saharan Africa	Khartoum	32.5363	15.5932	Lower middle income	IDA	Northern Africa
Sudan	1990	3	SDN	Africa	Northern Africa	5	1986-1990	SD	20147592	1.24086e+10	Sub-Saharan Africa	Khartoum	32.5363	15.5932	Lower middle income	IDA	Northern Africa
Sudan	1991	2	SDN	Africa	Northern Africa	6	1991-1995	SD	20891442	1.13792e+10	Sub-Saharan Africa	Khartoum	32.5363	15.5932	Lower middle income	IDA	Northern Africa
Sudan	1992	3	SDN	Africa	Northern Africa	7	1991-1995	SD	21696240	7.03422e+09	Sub-Saharan Africa	Khartoum	32.5363	15.5932	Lower middle income	IDA	Northern Africa
Sudan	1993	4	SDN	Africa	Northern Africa	8	1991-1995	SD	22527837	8.88179e+09	Sub-Saharan Africa	Khartoum	32.5363	15.5932	Lower middle income	IDA	Northern Africa
Sudan	1994	5	SDN	Africa	Northern Africa	9	1991-1995	SD	23338465	1.27942e+10	Sub-Saharan Africa	Khartoum	32.5363	15.5932	Lower middle income	IDA	Northern Africa
Sudan	1995	6	SDN	Africa	Northern Africa	10	1991-1995	SD	24094741	1.38297e+10	Sub-Saharan Africa	Khartoum	32.5363	15.5932	Lower middle income	IDA	Northern Africa
Sudan	1996	2	SDN	Africa	Northern Africa	11	1996-2000	SD	24782384	9.01824e+09	Sub-Saharan Africa	Khartoum	32.5363	15.5932	Lower middle income	IDA	Northern Africa
Sudan	1997	4	SDN	Africa	Northern Africa	12	1996-2000	SD	25413912	1.16815e+10	Sub-Saharan Africa	Khartoum	32.5363	15.5932	Lower middle income	IDA	Northern Africa
Sudan	1998	7	SDN	Africa	Northern Africa	13	1996-2000	SD	26015518	1.12503e+10	Sub-Saharan Africa	Khartoum	32.5363	15.5932	Lower middle income	IDA	Northern Africa
Sudan	1999	3	SDN	Africa	Northern Africa	14	1996-2000	SD	26626512	1.0682e+10	Sub-Saharan Africa	Khartoum	32.5363	15.5932	Lower middle income	IDA	Northern Africa
Sudan	2000	4	SDN	Africa	Northern Africa	15	1996-2000	SD	27275019	1.22574e+10	Sub-Saharan Africa	Khartoum	32.5363	15.5932	Lower middle income	IDA	Northern Africa
Sudan	2001	5	SDN	Africa	Northern Africa	16	2001-2005	SD	27971077	1.3183e+10	Sub-Saharan Africa	Khartoum	32.5363	15.5932	Lower middle income	IDA	Northern Africa
Sudan	2002	7	SDN	Africa	Northern Africa	17	2001-2005	SD	28704786	1.48032e+10	Sub-Saharan Africa	Khartoum	32.5363	15.5932	Lower middle income	IDA	Northern Africa
Sudan	2003	6	SDN	Africa	Northern Africa	18	2001-2005	SD	29460517	1.76465e+10	Sub-Saharan Africa	Khartoum	32.5363	15.5932	Lower middle income	IDA	Northern Africa
Sudan	2004	9	SDN	Africa	Northern Africa	19	2001-2005	SD	30214189	2.14575e+10	Sub-Saharan Africa	Khartoum	32.5363	15.5932	Lower middle income	IDA	Northern Africa
Sudan	2005	5	SDN	Africa	Northern Africa	20	2001-2005	SD	30949514	2.65245e+10	Sub-Saharan Africa	Khartoum	32.5363	15.5932	Lower middle income	IDA	Northern Africa
Sudan	2006	15	SDN	Africa	Northern Africa	21	2006-2010	SD	31661824	3.58224e+10	Sub-Saharan Africa	Khartoum	32.5363	15.5932	Lower middle income	IDA	Northern Africa
Sudan	2007	9	SDN	Africa	Northern Africa	22	2006-2010	SD	32360619	4.58989e+10	Sub-Saharan Africa	Khartoum	32.5363	15.5932	Lower middle income	IDA	Northern Africa
Sudan	2008	7	SDN	Africa	Northern Africa	23	2006-2010	SD	33060844	5.45266e+10	Sub-Saharan Africa	Khartoum	32.5363	15.5932	Lower middle income	IDA	Northern Africa
Sudan	2009	7	SDN	Africa	Northern Africa	24	2006-2010	SD	33783779	4.99572e+10	Sub-Saharan Africa	Khartoum	32.5363	15.5932	Lower middle income	IDA	Northern Africa
Sudan	2010	9	SDN	Africa	Northern Africa	25	2006-2010	SD	34545014	6.5634e+10	Sub-Saharan Africa	Khartoum	32.5363	15.5932	Lower middle income	IDA	Northern Africa
Sudan	2011	12	SDN	Africa	Northern Africa	26	2011-2015	SD	35349676	5.78922e+10	Sub-Saharan Africa	Khartoum	32.5363	15.5932	Lower middle income	IDA	Northern Africa
Sudan	2012	16	SDN	Africa	Northern Africa	27	2011-2015	SD	36193781	4.82432e+10	Sub-Saharan Africa	Khartoum	32.5363	15.5932	Lower middle income	IDA	Northern Africa
Sudan	2013	15	SDN	Africa	Northern Africa	28	2011-2015	SD	37072555	5.12153e+10	Sub-Saharan Africa	Khartoum	32.5363	15.5932	Lower middle income	IDA	Northern Africa
Sudan	2014	22	SDN	Africa	Northern Africa	29	2011-2015	SD	37977657	6.17313e+10	Sub-Saharan Africa	Khartoum	32.5363	15.5932	Lower middle income	IDA	Northern Africa
Sudan	2015	19	SDN	Africa	Northern Africa	30	2011-2015	SD	38902948	6.44585e+10	Sub-Saharan Africa	Khartoum	32.5363	15.5932	Lower middle income	IDA	Northern Africa
Sudan	2016	19	SDN	Africa	Northern Africa	31	2016-2020	SD	39847433	5.28041e+10	Sub-Saharan Africa	Khartoum	32.5363	15.5932	Lower middle income	IDA	Northern Africa
Sudan	2017	35	SDN	Africa	Northern Africa	32	2016-2020	SD	40813398	4.50172e+10	Sub-Saharan Africa	Khartoum	32.5363	15.5932	Lower middle income	IDA	Northern Africa
Sudan	2018	27	SDN	Africa	Northern Africa	33	2016-2020	SD	41801532	3.45226e+10	Sub-Saharan Africa	Khartoum	32.5363	15.5932	Lower middle income	IDA	Northern Africa
Sudan	2019	33	SDN	Africa	Northern Africa	34	2016-2020	SD	42813237	3.22504e+10	Sub-Saharan Africa	Khartoum	32.5363	15.5932	Lower middle income	IDA	Northern Africa
Sudan	2020	42	SDN	Africa	Northern Africa	35	2016-2020	SD	43849269	2.61108e+10	Sub-Saharan Africa	Khartoum	32.5363	15.5932	Lower middle income	IDA	Northern Africa
Togo	1986	0	TGO	Africa	Western Africa	1	1986-1990	TG	3363040	1.06091e+09	Sub-Saharan Africa	Lome	1.2255	6.1228	Low income	IDA	Western Africa
Togo	1987	0	TGO	Africa	Western Africa	2	1986-1990	TG	3471738	1.2491e+09	Sub-Saharan Africa	Lome	1.2255	6.1228	Low income	IDA	Western Africa
Togo	1988	0	TGO	Africa	Western Africa	3	1986-1990	TG	3577469	1.37885e+09	Sub-Saharan Africa	Lome	1.2255	6.1228	Low income	IDA	Western Africa
Togo	1989	1	TGO	Africa	Western Africa	4	1986-1990	TG	3678567	1.35295e+09	Sub-Saharan Africa	Lome	1.2255	6.1228	Low income	IDA	Western Africa
Togo	1990	2	TGO	Africa	Western Africa	5	1986-1990	TG	3774310	1.62843e+09	Sub-Saharan Africa	Lome	1.2255	6.1228	Low income	IDA	Western Africa
Togo	1991	4	TGO	Africa	Western Africa	6	1991-1995	TG	3862998	1.6023e+09	Sub-Saharan Africa	Lome	1.2255	6.1228	Low income	IDA	Western Africa
Togo	1992	1	TGO	Africa	Western Africa	7	1991-1995	TG	3945902	1.69296e+09	Sub-Saharan Africa	Lome	1.2255	6.1228	Low income	IDA	Western Africa
Togo	1993	2	TGO	Africa	Western Africa	8	1991-1995	TG	4029044	1.2335e+09	Sub-Saharan Africa	Lome	1.2255	6.1228	Low income	IDA	Western Africa
Togo	1994	4	TGO	Africa	Western Africa	9	1991-1995	TG	4120615	9.82624e+08	Sub-Saharan Africa	Lome	1.2255	6.1228	Low income	IDA	Western Africa
Togo	1995	6	TGO	Africa	Western Africa	10	1991-1995	TG	4226293	1.30938e+09	Sub-Saharan Africa	Lome	1.2255	6.1228	Low income	IDA	Western Africa
Togo	1996	3	TGO	Africa	Western Africa	11	1996-2000	TG	4348808	1.46545e+09	Sub-Saharan Africa	Lome	1.2255	6.1228	Low income	IDA	Western Africa
Togo	1997	4	TGO	Africa	Western Africa	12	1996-2000	TG	4485945	1.49895e+09	Sub-Saharan Africa	Lome	1.2255	6.1228	Low income	IDA	Western Africa
Togo	1998	5	TGO	Africa	Western Africa	13	1996-2000	TG	4632451	1.58735e+09	Sub-Saharan Africa	Lome	1.2255	6.1228	Low income	IDA	Western Africa
Togo	1999	5	TGO	Africa	Western Africa	14	1996-2000	TG	4780455	1.57667e+09	Sub-Saharan Africa	Lome	1.2255	6.1228	Low income	IDA	Western Africa
Togo	2000	5	TGO	Africa	Western Africa	15	1996-2000	TG	4924406	1.49189e+09	Sub-Saharan Africa	Lome	1.2255	6.1228	Low income	IDA	Western Africa
Togo	2001	4	TGO	Africa	Western Africa	16	2001-2005	TG	5062571	1.48244e+09	Sub-Saharan Africa	Lome	1.2255	6.1228	Low income	IDA	Western Africa
Togo	2002	3	TGO	Africa	Western Africa	17	2001-2005	TG	5197040	1.7067e+09	Sub-Saharan Africa	Lome	1.2255	6.1228	Low income	IDA	Western Africa
Togo	2003	2	TGO	Africa	Western Africa	18	2001-2005	TG	5330629	2.11584e+09	Sub-Saharan Africa	Lome	1.2255	6.1228	Low income	IDA	Western Africa
Togo	2004	5	TGO	Africa	Western Africa	19	2001-2005	TG	5467770	2.25999e+09	Sub-Saharan Africa	Lome	1.2255	6.1228	Low income	IDA	Western Africa
Togo	2005	7	TGO	Africa	Western Africa	20	2001-2005	TG	5611643	2.28148e+09	Sub-Saharan Africa	Lome	1.2255	6.1228	Low income	IDA	Western Africa
Togo	2006	4	TGO	Africa	Western Africa	21	2006-2010	TG	5762881	2.35158e+09	Sub-Saharan Africa	Lome	1.2255	6.1228	Low income	IDA	Western Africa
Togo	2007	8	TGO	Africa	Western Africa	22	2006-2010	TG	5920360	2.66261e+09	Sub-Saharan Africa	Lome	1.2255	6.1228	Low income	IDA	Western Africa
Togo	2008	9	TGO	Africa	Western Africa	23	2006-2010	TG	6083417	3.32368e+09	Sub-Saharan Africa	Lome	1.2255	6.1228	Low income	IDA	Western Africa
Togo	2009	4	TGO	Africa	Western Africa	24	2006-2010	TG	6250840	3.37926e+09	Sub-Saharan Africa	Lome	1.2255	6.1228	Low income	IDA	Western Africa
Togo	2010	10	TGO	Africa	Western Africa	25	2006-2010	TG	6421674	3.42946e+09	Sub-Saharan Africa	Lome	1.2255	6.1228	Low income	IDA	Western Africa
Togo	2011	18	TGO	Africa	Western Africa	26	2011-2015	TG	6595939	3.87246e+09	Sub-Saharan Africa	Lome	1.2255	6.1228	Low income	IDA	Western Africa
Togo	2012	10	TGO	Africa	Western Africa	27	2011-2015	TG	6773807	3.87331e+09	Sub-Saharan Africa	Lome	1.2255	6.1228	Low income	IDA	Western Africa
Togo	2013	16	TGO	Africa	Western Africa	28	2011-2015	TG	6954721	4.32166e+09	Sub-Saharan Africa	Lome	1.2255	6.1228	Low income	IDA	Western Africa
Togo	2014	30	TGO	Africa	Western Africa	29	2011-2015	TG	7137997	4.57499e+09	Sub-Saharan Africa	Lome	1.2255	6.1228	Low income	IDA	Western Africa
Togo	2015	27	TGO	Africa	Western Africa	30	2011-2015	TG	7323162	4.18087e+09	Sub-Saharan Africa	Lome	1.2255	6.1228	Low income	IDA	Western Africa
Togo	2016	21	TGO	Africa	Western Africa	31	2016-2020	TG	7509952	6.03163e+09	Sub-Saharan Africa	Lome	1.2255	6.1228	Low income	IDA	Western Africa
Togo	2017	20	TGO	Africa	Western Africa	32	2016-2020	TG	7698476	6.39547e+09	Sub-Saharan Africa	Lome	1.2255	6.1228	Low income	IDA	Western Africa
Togo	2018	23	TGO	Africa	Western Africa	33	2016-2020	TG	7889095	7.1122e+09	Sub-Saharan Africa	Lome	1.2255	6.1228	Low income	IDA	Western Africa
Togo	2019	39	TGO	Africa	Western Africa	34	2016-2020	TG	8082359	7.2204e+09	Sub-Saharan Africa	Lome	1.2255	6.1228	Low income	IDA	Western Africa
Togo	2020	26	TGO	Africa	Western Africa	35	2016-2020	TG	8278737	7.57464e+09	Sub-Saharan Africa	Lome	1.2255	6.1228	Low income	IDA	Western Africa
Sao Tome and Principe	1986	0	STP	Africa	Middle Africa	1	1986-1990	ST	107429	7.57464e+09	Sub-Saharan Africa	Sao Tome	6.6071	0.20618	Lower middle income	IDA	Middle Africa
Sao Tome and Principe	1987	0	STP	Africa	Middle Africa	2	1986-1990	ST	110259	7.57464e+09	Sub-Saharan Africa	Sao Tome	6.6071	0.20618	Lower middle income	IDA	Middle Africa
Sao Tome and Principe	1988	0	STP	Africa	Middle Africa	3	1986-1990	ST	113288	7.57464e+09	Sub-Saharan Africa	Sao Tome	6.6071	0.20618	Lower middle income	IDA	Middle Africa
Sao Tome and Principe	1989	0	STP	Africa	Middle Africa	4	1986-1990	ST	116313	7.57464e+09	Sub-Saharan Africa	Sao Tome	6.6071	0.20618	Lower middle income	IDA	Middle Africa
Sao Tome and Principe	1990	0	STP	Africa	Middle Africa	5	1986-1990	ST	119211	7.57464e+09	Sub-Saharan Africa	Sao Tome	6.6071	0.20618	Lower middle income	IDA	Middle Africa
Sao Tome and Principe	1991	0	STP	Africa	Middle Africa	6	1991-1995	ST	121949	7.57464e+09	Sub-Saharan Africa	Sao Tome	6.6071	0.20618	Lower middle income	IDA	Middle Africa
Sao Tome and Principe	1992	0	STP	Africa	Middle Africa	7	1991-1995	ST	124574	7.57464e+09	Sub-Saharan Africa	Sao Tome	6.6071	0.20618	Lower middle income	IDA	Middle Africa
Sao Tome and Principe	1993	0	STP	Africa	Middle Africa	8	1991-1995	ST	127066	7.57464e+09	Sub-Saharan Africa	Sao Tome	6.6071	0.20618	Lower middle income	IDA	Middle Africa
Sao Tome and Principe	1994	1	STP	Africa	Middle Africa	9	1991-1995	ST	129426	7.57464e+09	Sub-Saharan Africa	Sao Tome	6.6071	0.20618	Lower middle income	IDA	Middle Africa
Sao Tome and Principe	1995	0	STP	Africa	Middle Africa	10	1991-1995	ST	131679	7.57464e+09	Sub-Saharan Africa	Sao Tome	6.6071	0.20618	Lower middle income	IDA	Middle Africa
Sao Tome and Principe	1996	0	STP	Africa	Middle Africa	11	1996-2000	ST	133799	7.57464e+09	Sub-Saharan Africa	Sao Tome	6.6071	0.20618	Lower middle income	IDA	Middle Africa
Sao Tome and Principe	1997	0	STP	Africa	Middle Africa	12	1996-2000	ST	135831	7.57464e+09	Sub-Saharan Africa	Sao Tome	6.6071	0.20618	Lower middle income	IDA	Middle Africa
Sao Tome and Principe	1998	1	STP	Africa	Middle Africa	13	1996-2000	ST	137855	7.57464e+09	Sub-Saharan Africa	Sao Tome	6.6071	0.20618	Lower middle income	IDA	Middle Africa
Sao Tome and Principe	1999	0	STP	Africa	Middle Africa	14	1996-2000	ST	139964	7.57464e+09	Sub-Saharan Africa	Sao Tome	6.6071	0.20618	Lower middle income	IDA	Middle Africa
Sao Tome and Principe	2000	0	STP	Africa	Middle Africa	15	1996-2000	ST	142264	7.57464e+09	Sub-Saharan Africa	Sao Tome	6.6071	0.20618	Lower middle income	IDA	Middle Africa
Sao Tome and Principe	2001	0	STP	Africa	Middle Africa	16	2001-2005	ST	144760	7.59512e+07	Sub-Saharan Africa	Sao Tome	6.6071	0.20618	Lower middle income	IDA	Middle Africa
Sao Tome and Principe	2002	0	STP	Africa	Middle Africa	17	2001-2005	ST	147450	8.51713e+07	Sub-Saharan Africa	Sao Tome	6.6071	0.20618	Lower middle income	IDA	Middle Africa
Sao Tome and Principe	2003	0	STP	Africa	Middle Africa	18	2001-2005	ST	150405	1.02086e+08	Sub-Saharan Africa	Sao Tome	6.6071	0.20618	Lower middle income	IDA	Middle Africa
Sao Tome and Principe	2004	0	STP	Africa	Middle Africa	19	2001-2005	ST	153736	1.14583e+08	Sub-Saharan Africa	Sao Tome	6.6071	0.20618	Lower middle income	IDA	Middle Africa
Sao Tome and Principe	2005	0	STP	Africa	Middle Africa	20	2001-2005	ST	157472	1.3645e+08	Sub-Saharan Africa	Sao Tome	6.6071	0.20618	Lower middle income	IDA	Middle Africa
Sao Tome and Principe	2006	1	STP	Africa	Middle Africa	21	2006-2010	ST	161676	1.42776e+08	Sub-Saharan Africa	Sao Tome	6.6071	0.20618	Lower middle income	IDA	Middle Africa
Sao Tome and Principe	2007	0	STP	Africa	Middle Africa	22	2006-2010	ST	166297	1.49146e+08	Sub-Saharan Africa	Sao Tome	6.6071	0.20618	Lower middle income	IDA	Middle Africa
Sao Tome and Principe	2008	0	STP	Africa	Middle Africa	23	2006-2010	ST	171122	1.88021e+08	Sub-Saharan Africa	Sao Tome	6.6071	0.20618	Lower middle income	IDA	Middle Africa
Sao Tome and Principe	2009	0	STP	Africa	Middle Africa	24	2006-2010	ST	175877	1.8782e+08	Sub-Saharan Africa	Sao Tome	6.6071	0.20618	Lower middle income	IDA	Middle Africa
Sao Tome and Principe	2010	2	STP	Africa	Middle Africa	25	2006-2010	ST	180372	1.96653e+08	Sub-Saharan Africa	Sao Tome	6.6071	0.20618	Lower middle income	IDA	Middle Africa
Sao Tome and Principe	2011	0	STP	Africa	Middle Africa	26	2011-2015	ST	184521	2.31489e+08	Sub-Saharan Africa	Sao Tome	6.6071	0.20618	Lower middle income	IDA	Middle Africa
Sao Tome and Principe	2012	0	STP	Africa	Middle Africa	27	2011-2015	ST	188394	2.50681e+08	Sub-Saharan Africa	Sao Tome	6.6071	0.20618	Lower middle income	IDA	Middle Africa
Sao Tome and Principe	2013	0	STP	Africa	Middle Africa	28	2011-2015	ST	192076	3.00554e+08	Sub-Saharan Africa	Sao Tome	6.6071	0.20618	Lower middle income	IDA	Middle Africa
Sao Tome and Principe	2014	0	STP	Africa	Middle Africa	29	2011-2015	ST	195727	3.46528e+08	Sub-Saharan Africa	Sao Tome	6.6071	0.20618	Lower middle income	IDA	Middle Africa
Sao Tome and Principe	2015	0	STP	Africa	Middle Africa	30	2011-2015	ST	199439	3.16066e+08	Sub-Saharan Africa	Sao Tome	6.6071	0.20618	Lower middle income	IDA	Middle Africa
Sao Tome and Principe	2016	0	STP	Africa	Middle Africa	31	2016-2020	ST	203221	3.45496e+08	Sub-Saharan Africa	Sao Tome	6.6071	0.20618	Lower middle income	IDA	Middle Africa
Sao Tome and Principe	2017	1	STP	Africa	Middle Africa	32	2016-2020	ST	207086	3.75614e+08	Sub-Saharan Africa	Sao Tome	6.6071	0.20618	Lower middle income	IDA	Middle Africa
Sao Tome and Principe	2018	1	STP	Africa	Middle Africa	33	2016-2020	ST	211032	4.12254e+08	Sub-Saharan Africa	Sao Tome	6.6071	0.20618	Lower middle income	IDA	Middle Africa
Sao Tome and Principe	2019	0	STP	Africa	Middle Africa	34	2016-2020	ST	215048	4.27425e+08	Sub-Saharan Africa	Sao Tome	6.6071	0.20618	Lower middle income	IDA	Middle Africa
Sao Tome and Principe	2020	1	STP	Africa	Middle Africa	35	2016-2020	ST	219161	4.72914e+08	Sub-Saharan Africa	Sao Tome	6.6071	0.20618	Lower middle income	IDA	Middle Africa
Tunisia	1986	0	TUN	Africa	Northern Africa	1	1986-1990	TN	7517854	9.01814e+09	Middle East & North Africa	Tunis	10.21	36.7899	Lower middle income	IBRD	Northern Africa
Tunisia	1987	0	TUN	Africa	Northern Africa	2	1986-1990	TN	7700733	9.69627e+09	Middle East & North Africa	Tunis	10.21	36.7899	Lower middle income	IBRD	Northern Africa
Tunisia	1988	1	TUN	Africa	Northern Africa	3	1986-1990	TN	7880333	1.00963e+10	Middle East & North Africa	Tunis	10.21	36.7899	Lower middle income	IBRD	Northern Africa
Tunisia	1989	1	TUN	Africa	Northern Africa	4	1986-1990	TN	8060211	1.01021e+10	Middle East & North Africa	Tunis	10.21	36.7899	Lower middle income	IBRD	Northern Africa
Tunisia	1990	2	TUN	Africa	Northern Africa	5	1986-1990	TN	8242509	1.22906e+10	Middle East & North Africa	Tunis	10.21	36.7899	Lower middle income	IBRD	Northern Africa
Tunisia	1991	1	TUN	Africa	Northern Africa	6	1991-1995	TN	8427851	1.30748e+10	Middle East & North Africa	Tunis	10.21	36.7899	Lower middle income	IBRD	Northern Africa
Tunisia	1992	2	TUN	Africa	Northern Africa	7	1991-1995	TN	8613855	1.54973e+10	Middle East & North Africa	Tunis	10.21	36.7899	Lower middle income	IBRD	Northern Africa
Tunisia	1993	1	TUN	Africa	Northern Africa	8	1991-1995	TN	8795934	1.46089e+10	Middle East & North Africa	Tunis	10.21	36.7899	Lower middle income	IBRD	Northern Africa
Tunisia	1994	3	TUN	Africa	Northern Africa	9	1991-1995	TN	8967916	1.56325e+10	Middle East & North Africa	Tunis	10.21	36.7899	Lower middle income	IBRD	Northern Africa
Tunisia	1995	6	TUN	Africa	Northern Africa	10	1991-1995	TN	9125400	1.80309e+10	Middle East & North Africa	Tunis	10.21	36.7899	Lower middle income	IBRD	Northern Africa
Tunisia	1996	2	TUN	Africa	Northern Africa	11	1996-2000	TN	9267335	1.95873e+10	Middle East & North Africa	Tunis	10.21	36.7899	Lower middle income	IBRD	Northern Africa
Tunisia	1997	2	TUN	Africa	Northern Africa	12	1996-2000	TN	9395119	2.07464e+10	Middle East & North Africa	Tunis	10.21	36.7899	Lower middle income	IBRD	Northern Africa
Tunisia	1998	2	TUN	Africa	Northern Africa	13	1996-2000	TN	9509862	2.18034e+10	Middle East & North Africa	Tunis	10.21	36.7899	Lower middle income	IBRD	Northern Africa
Tunisia	1999	2	TUN	Africa	Northern Africa	14	1996-2000	TN	9613587	2.29437e+10	Middle East & North Africa	Tunis	10.21	36.7899	Lower middle income	IBRD	Northern Africa
Tunisia	2000	1	TUN	Africa	Northern Africa	15	1996-2000	TN	9708347	2.14733e+10	Middle East & North Africa	Tunis	10.21	36.7899	Lower middle income	IBRD	Northern Africa
Tunisia	2001	3	TUN	Africa	Northern Africa	16	2001-2005	TN	9793915	2.2066e+10	Middle East & North Africa	Tunis	10.21	36.7899	Lower middle income	IBRD	Northern Africa
Tunisia	2002	5	TUN	Africa	Northern Africa	17	2001-2005	TN	9871261	2.31422e+10	Middle East & North Africa	Tunis	10.21	36.7899	Lower middle income	IBRD	Northern Africa
Tunisia	2003	5	TUN	Africa	Northern Africa	18	2001-2005	TN	9945282	2.7453e+10	Middle East & North Africa	Tunis	10.21	36.7899	Lower middle income	IBRD	Northern Africa
Tunisia	2004	5	TUN	Africa	Northern Africa	19	2001-2005	TN	10022278	3.11831e+10	Middle East & North Africa	Tunis	10.21	36.7899	Lower middle income	IBRD	Northern Africa
Tunisia	2005	6	TUN	Africa	Northern Africa	20	2001-2005	TN	10106778	3.2273e+10	Middle East & North Africa	Tunis	10.21	36.7899	Lower middle income	IBRD	Northern Africa
Tunisia	2006	6	TUN	Africa	Northern Africa	21	2006-2010	TN	10201211	3.43773e+10	Middle East & North Africa	Tunis	10.21	36.7899	Lower middle income	IBRD	Northern Africa
Tunisia	2007	9	TUN	Africa	Northern Africa	22	2006-2010	TN	10304729	3.89141e+10	Middle East & North Africa	Tunis	10.21	36.7899	Lower middle income	IBRD	Northern Africa
Tunisia	2008	7	TUN	Africa	Northern Africa	23	2006-2010	TN	10414425	4.4861e+10	Middle East & North Africa	Tunis	10.21	36.7899	Lower middle income	IBRD	Northern Africa
Tunisia	2009	9	TUN	Africa	Northern Africa	24	2006-2010	TN	10525691	4.34549e+10	Middle East & North Africa	Tunis	10.21	36.7899	Lower middle income	IBRD	Northern Africa
Tunisia	2010	16	TUN	Africa	Northern Africa	25	2006-2010	TN	10635245	4.40509e+10	Middle East & North Africa	Tunis	10.21	36.7899	Lower middle income	IBRD	Northern Africa
Tunisia	2011	11	TUN	Africa	Northern Africa	26	2011-2015	TN	10741872	4.58106e+10	Middle East & North Africa	Tunis	10.21	36.7899	Lower middle income	IBRD	Northern Africa
Tunisia	2012	7	TUN	Africa	Northern Africa	27	2011-2015	TN	10846993	4.50441e+10	Middle East & North Africa	Tunis	10.21	36.7899	Lower middle income	IBRD	Northern Africa
Tunisia	2013	8	TUN	Africa	Northern Africa	28	2011-2015	TN	10952949	4.62511e+10	Middle East & North Africa	Tunis	10.21	36.7899	Lower middle income	IBRD	Northern Africa
Tunisia	2014	13	TUN	Africa	Northern Africa	29	2011-2015	TN	11063195	4.76324e+10	Middle East & North Africa	Tunis	10.21	36.7899	Lower middle income	IBRD	Northern Africa
Tunisia	2015	10	TUN	Africa	Northern Africa	30	2011-2015	TN	11179951	4.31735e+10	Middle East & North Africa	Tunis	10.21	36.7899	Lower middle income	IBRD	Northern Africa
Tunisia	2016	15	TUN	Africa	Northern Africa	31	2016-2020	TN	11303942	4.18013e+10	Middle East & North Africa	Tunis	10.21	36.7899	Lower middle income	IBRD	Northern Africa
Tunisia	2017	18	TUN	Africa	Northern Africa	32	2016-2020	TN	11433438	3.98026e+10	Middle East & North Africa	Tunis	10.21	36.7899	Lower middle income	IBRD	Northern Africa
Tunisia	2018	14	TUN	Africa	Northern Africa	33	2016-2020	TN	11565203	3.97705e+10	Middle East & North Africa	Tunis	10.21	36.7899	Lower middle income	IBRD	Northern Africa
Tunisia	2019	9	TUN	Africa	Northern Africa	34	2016-2020	TN	11694721	3.91957e+10	Middle East & North Africa	Tunis	10.21	36.7899	Lower middle income	IBRD	Northern Africa
Tunisia	2020	16	TUN	Africa	Northern Africa	35	2016-2020	TN	11818618	3.92357e+10	Middle East & North Africa	Tunis	10.21	36.7899	Lower middle income	IBRD	Northern Africa
United Republic of Tanzania	1986	6	TZA	Africa	Eastern Africa	1	1986-1990	TZ	22296282	3.92357e+10	Sub-Saharan Africa	Dodoma	35.7382	-6.17486	Low income	IDA	Eastern Africa
United Republic of Tanzania	1987	11	TZA	Africa	Eastern Africa	2	1986-1990	TZ	22971208	3.92357e+10	Sub-Saharan Africa	Dodoma	35.7382	-6.17486	Low income	IDA	Eastern Africa
United Republic of Tanzania	1988	12	TZA	Africa	Eastern Africa	3	1986-1990	TZ	23670807	5.10041e+09	Sub-Saharan Africa	Dodoma	35.7382	-6.17486	Low income	IDA	Eastern Africa
United Republic of Tanzania	1989	12	TZA	Africa	Eastern Africa	4	1986-1990	TZ	24411744	4.42017e+09	Sub-Saharan Africa	Dodoma	35.7382	-6.17486	Low income	IDA	Eastern Africa
United Republic of Tanzania	1990	26	TZA	Africa	Eastern Africa	5	1986-1990	TZ	25203848	4.25874e+09	Sub-Saharan Africa	Dodoma	35.7382	-6.17486	Low income	IDA	Eastern Africa
United Republic of Tanzania	1991	32	TZA	Africa	Eastern Africa	6	1991-1995	TZ	26056605	4.95659e+09	Sub-Saharan Africa	Dodoma	35.7382	-6.17486	Low income	IDA	Eastern Africa
United Republic of Tanzania	1992	24	TZA	Africa	Eastern Africa	7	1991-1995	TZ	26961204	4.60141e+09	Sub-Saharan Africa	Dodoma	35.7382	-6.17486	Low income	IDA	Eastern Africa
United Republic of Tanzania	1993	47	TZA	Africa	Eastern Africa	8	1991-1995	TZ	27887204	4.2577e+09	Sub-Saharan Africa	Dodoma	35.7382	-6.17486	Low income	IDA	Eastern Africa
United Republic of Tanzania	1994	61	TZA	Africa	Eastern Africa	9	1991-1995	TZ	28792649	4.51085e+09	Sub-Saharan Africa	Dodoma	35.7382	-6.17486	Low income	IDA	Eastern Africa
United Republic of Tanzania	1995	76	TZA	Africa	Eastern Africa	10	1991-1995	TZ	29649128	5.25522e+09	Sub-Saharan Africa	Dodoma	35.7382	-6.17486	Low income	IDA	Eastern Africa
United Republic of Tanzania	1996	62	TZA	Africa	Eastern Africa	11	1996-2000	TZ	30444523	6.4962e+09	Sub-Saharan Africa	Dodoma	35.7382	-6.17486	Low income	IDA	Eastern Africa
United Republic of Tanzania	1997	50	TZA	Africa	Eastern Africa	12	1996-2000	TZ	31192853	7.68385e+09	Sub-Saharan Africa	Dodoma	35.7382	-6.17486	Low income	IDA	Eastern Africa
United Republic of Tanzania	1998	46	TZA	Africa	Eastern Africa	13	1996-2000	TZ	31924201	1.22704e+10	Sub-Saharan Africa	Dodoma	35.7382	-6.17486	Low income	IDA	Eastern Africa
United Republic of Tanzania	1999	45	TZA	Africa	Eastern Africa	14	1996-2000	TZ	32682240	1.27112e+10	Sub-Saharan Africa	Dodoma	35.7382	-6.17486	Low income	IDA	Eastern Africa
United Republic of Tanzania	2000	53	TZA	Africa	Eastern Africa	15	1996-2000	TZ	33499177	1.3376e+10	Sub-Saharan Africa	Dodoma	35.7382	-6.17486	Low income	IDA	Eastern Africa
United Republic of Tanzania	2001	56	TZA	Africa	Eastern Africa	16	2001-2005	TZ	34385849	1.35816e+10	Sub-Saharan Africa	Dodoma	35.7382	-6.17486	Low income	IDA	Eastern Africa
United Republic of Tanzania	2002	40	TZA	Africa	Eastern Africa	17	2001-2005	TZ	35334790	1.4142e+10	Sub-Saharan Africa	Dodoma	35.7382	-6.17486	Low income	IDA	Eastern Africa
United Republic of Tanzania	2003	53	TZA	Africa	Eastern Africa	18	2001-2005	TZ	36337778	1.52243e+10	Sub-Saharan Africa	Dodoma	35.7382	-6.17486	Low income	IDA	Eastern Africa
United Republic of Tanzania	2004	51	TZA	Africa	Eastern Africa	19	2001-2005	TZ	37379766	1.66759e+10	Sub-Saharan Africa	Dodoma	35.7382	-6.17486	Low income	IDA	Eastern Africa
United Republic of Tanzania	2005	73	TZA	Africa	Eastern Africa	20	2001-2005	TZ	38450323	1.8399e+10	Sub-Saharan Africa	Dodoma	35.7382	-6.17486	Low income	IDA	Eastern Africa
United Republic of Tanzania	2006	95	TZA	Africa	Eastern Africa	21	2006-2010	TZ	39548666	1.86496e+10	Sub-Saharan Africa	Dodoma	35.7382	-6.17486	Low income	IDA	Eastern Africa
United Republic of Tanzania	2007	117	TZA	Africa	Eastern Africa	22	2006-2010	TZ	40681416	2.18435e+10	Sub-Saharan Africa	Dodoma	35.7382	-6.17486	Low income	IDA	Eastern Africa
United Republic of Tanzania	2008	116	TZA	Africa	Eastern Africa	23	2006-2010	TZ	41853944	2.79412e+10	Sub-Saharan Africa	Dodoma	35.7382	-6.17486	Low income	IDA	Eastern Africa
United Republic of Tanzania	2009	156	TZA	Africa	Eastern Africa	24	2006-2010	TZ	43073830	2.90814e+10	Sub-Saharan Africa	Dodoma	35.7382	-6.17486	Low income	IDA	Eastern Africa
United Republic of Tanzania	2010	152	TZA	Africa	Eastern Africa	25	2006-2010	TZ	44346532	3.20142e+10	Sub-Saharan Africa	Dodoma	35.7382	-6.17486	Low income	IDA	Eastern Africa
United Republic of Tanzania	2011	174	TZA	Africa	Eastern Africa	26	2011-2015	TZ	45673520	3.46571e+10	Sub-Saharan Africa	Dodoma	35.7382	-6.17486	Low income	IDA	Eastern Africa
United Republic of Tanzania	2012	208	TZA	Africa	Eastern Africa	27	2011-2015	TZ	47053033	3.96505e+10	Sub-Saharan Africa	Dodoma	35.7382	-6.17486	Low income	IDA	Eastern Africa
United Republic of Tanzania	2013	213	TZA	Africa	Eastern Africa	28	2011-2015	TZ	48483132	4.56805e+10	Sub-Saharan Africa	Dodoma	35.7382	-6.17486	Low income	IDA	Eastern Africa
United Republic of Tanzania	2014	260	TZA	Africa	Eastern Africa	29	2011-2015	TZ	49960563	4.99648e+10	Sub-Saharan Africa	Dodoma	35.7382	-6.17486	Low income	IDA	Eastern Africa
United Republic of Tanzania	2015	251	TZA	Africa	Eastern Africa	30	2011-2015	TZ	51482638	4.73786e+10	Sub-Saharan Africa	Dodoma	35.7382	-6.17486	Low income	IDA	Eastern Africa
United Republic of Tanzania	2016	230	TZA	Africa	Eastern Africa	31	2016-2020	TZ	53049231	4.9774e+10	Sub-Saharan Africa	Dodoma	35.7382	-6.17486	Low income	IDA	Eastern Africa
United Republic of Tanzania	2017	220	TZA	Africa	Eastern Africa	32	2016-2020	TZ	54660345	5.33206e+10	Sub-Saharan Africa	Dodoma	35.7382	-6.17486	Low income	IDA	Eastern Africa
United Republic of Tanzania	2018	223	TZA	Africa	Eastern Africa	33	2016-2020	TZ	56313444	5.70037e+10	Sub-Saharan Africa	Dodoma	35.7382	-6.17486	Low income	IDA	Eastern Africa
United Republic of Tanzania	2019	265	TZA	Africa	Eastern Africa	34	2016-2020	TZ	58005461	6.11369e+10	Sub-Saharan Africa	Dodoma	35.7382	-6.17486	Low income	IDA	Eastern Africa
United Republic of Tanzania	2020	297	TZA	Africa	Eastern Africa	35	2016-2020	TZ	59734213	6.24097e+10	Sub-Saharan Africa	Dodoma	35.7382	-6.17486	Low income	IDA	Eastern Africa
Uganda	1986	10	UGA	Africa	Eastern Africa	1	1986-1990	UG	15070319	3.92323e+09	Sub-Saharan Africa	Kampala	32.5729	0.314269	Low income	IDA	Eastern Africa
Uganda	1987	22	UGA	Africa	Eastern Africa	2	1986-1990	UG	15612754	6.26951e+09	Sub-Saharan Africa	Kampala	32.5729	0.314269	Low income	IDA	Eastern Africa
Uganda	1988	18	UGA	Africa	Eastern Africa	3	1986-1990	UG	16180129	6.50893e+09	Sub-Saharan Africa	Kampala	32.5729	0.314269	Low income	IDA	Eastern Africa
Uganda	1989	34	UGA	Africa	Eastern Africa	4	1986-1990	UG	16763041	5.27648e+09	Sub-Saharan Africa	Kampala	32.5729	0.314269	Low income	IDA	Eastern Africa
Uganda	1990	36	UGA	Africa	Eastern Africa	5	1986-1990	UG	17354395	4.3044e+09	Sub-Saharan Africa	Kampala	32.5729	0.314269	Low income	IDA	Eastern Africa
Uganda	1991	39	UGA	Africa	Eastern Africa	6	1991-1995	UG	17953534	3.32173e+09	Sub-Saharan Africa	Kampala	32.5729	0.314269	Low income	IDA	Eastern Africa
Uganda	1992	30	UGA	Africa	Eastern Africa	7	1991-1995	UG	18561668	2.85746e+09	Sub-Saharan Africa	Kampala	32.5729	0.314269	Low income	IDA	Eastern Africa
Uganda	1993	63	UGA	Africa	Eastern Africa	8	1991-1995	UG	19175986	3.22044e+09	Sub-Saharan Africa	Kampala	32.5729	0.314269	Low income	IDA	Eastern Africa
Uganda	1994	83	UGA	Africa	Eastern Africa	9	1991-1995	UG	19793541	3.99043e+09	Sub-Saharan Africa	Kampala	32.5729	0.314269	Low income	IDA	Eastern Africa
Uganda	1995	75	UGA	Africa	Eastern Africa	10	1991-1995	UG	20413157	5.75582e+09	Sub-Saharan Africa	Kampala	32.5729	0.314269	Low income	IDA	Eastern Africa
Uganda	1996	69	UGA	Africa	Eastern Africa	11	1996-2000	UG	21032817	6.04459e+09	Sub-Saharan Africa	Kampala	32.5729	0.314269	Low income	IDA	Eastern Africa
Uganda	1997	90	UGA	Africa	Eastern Africa	12	1996-2000	UG	21655392	6.26933e+09	Sub-Saharan Africa	Kampala	32.5729	0.314269	Low income	IDA	Eastern Africa
Uganda	1998	89	UGA	Africa	Eastern Africa	13	1996-2000	UG	22290787	6.58482e+09	Sub-Saharan Africa	Kampala	32.5729	0.314269	Low income	IDA	Eastern Africa
Uganda	1999	100	UGA	Africa	Eastern Africa	14	1996-2000	UG	22952406	5.99856e+09	Sub-Saharan Africa	Kampala	32.5729	0.314269	Low income	IDA	Eastern Africa
Uganda	2000	94	UGA	Africa	Eastern Africa	15	1996-2000	UG	23650159	6.19325e+09	Sub-Saharan Africa	Kampala	32.5729	0.314269	Low income	IDA	Eastern Africa
Uganda	2001	92	UGA	Africa	Eastern Africa	16	2001-2005	UG	24388974	5.8405e+09	Sub-Saharan Africa	Kampala	32.5729	0.314269	Low income	IDA	Eastern Africa
Uganda	2002	79	UGA	Africa	Eastern Africa	17	2001-2005	UG	25167261	6.17856e+09	Sub-Saharan Africa	Kampala	32.5729	0.314269	Low income	IDA	Eastern Africa
Uganda	2003	84	UGA	Africa	Eastern Africa	18	2001-2005	UG	25980547	6.60688e+09	Sub-Saharan Africa	Kampala	32.5729	0.314269	Low income	IDA	Eastern Africa
Uganda	2004	107	UGA	Africa	Eastern Africa	19	2001-2005	UG	26821300	7.93949e+09	Sub-Saharan Africa	Kampala	32.5729	0.314269	Low income	IDA	Eastern Africa
Uganda	2005	144	UGA	Africa	Eastern Africa	20	2001-2005	UG	27684590	9.23922e+09	Sub-Saharan Africa	Kampala	32.5729	0.314269	Low income	IDA	Eastern Africa
Uganda	2006	146	UGA	Africa	Eastern Africa	21	2006-2010	UG	28571475	9.97765e+09	Sub-Saharan Africa	Kampala	32.5729	0.314269	Low income	IDA	Eastern Africa
Uganda	2007	198	UGA	Africa	Eastern Africa	22	2006-2010	UG	29486335	1.19026e+10	Sub-Saharan Africa	Kampala	32.5729	0.314269	Low income	IDA	Eastern Africa
Uganda	2008	192	UGA	Africa	Eastern Africa	23	2006-2010	UG	30431734	1.44404e+10	Sub-Saharan Africa	Kampala	32.5729	0.314269	Low income	IDA	Eastern Africa
Uganda	2009	239	UGA	Africa	Eastern Africa	24	2006-2010	UG	31411096	2.50199e+10	Sub-Saharan Africa	Kampala	32.5729	0.314269	Low income	IDA	Eastern Africa
Uganda	2010	285	UGA	Africa	Eastern Africa	25	2006-2010	UG	32428164	2.65589e+10	Sub-Saharan Africa	Kampala	32.5729	0.314269	Low income	IDA	Eastern Africa
Uganda	2011	354	UGA	Africa	Eastern Africa	26	2011-2015	UG	33476772	2.7752e+10	Sub-Saharan Africa	Kampala	32.5729	0.314269	Low income	IDA	Eastern Africa
Uganda	2012	351	UGA	Africa	Eastern Africa	27	2011-2015	UG	34558700	2.71887e+10	Sub-Saharan Africa	Kampala	32.5729	0.314269	Low income	IDA	Eastern Africa
Uganda	2013	379	UGA	Africa	Eastern Africa	28	2011-2015	UG	35694519	2.87916e+10	Sub-Saharan Africa	Kampala	32.5729	0.314269	Low income	IDA	Eastern Africa
Uganda	2014	438	UGA	Africa	Eastern Africa	29	2011-2015	UG	36911530	3.24724e+10	Sub-Saharan Africa	Kampala	32.5729	0.314269	Low income	IDA	Eastern Africa
Uganda	2015	467	UGA	Africa	Eastern Africa	30	2011-2015	UG	38225447	3.22481e+10	Sub-Saharan Africa	Kampala	32.5729	0.314269	Low income	IDA	Eastern Africa
Uganda	2016	502	UGA	Africa	Eastern Africa	31	2016-2020	UG	39649173	2.90786e+10	Sub-Saharan Africa	Kampala	32.5729	0.314269	Low income	IDA	Eastern Africa
Uganda	2017	497	UGA	Africa	Eastern Africa	32	2016-2020	UG	41166588	3.07445e+10	Sub-Saharan Africa	Kampala	32.5729	0.314269	Low income	IDA	Eastern Africa
Uganda	2018	503	UGA	Africa	Eastern Africa	33	2016-2020	UG	42729032	3.29123e+10	Sub-Saharan Africa	Kampala	32.5729	0.314269	Low income	IDA	Eastern Africa
Uganda	2019	541	UGA	Africa	Eastern Africa	34	2016-2020	UG	44269587	3.517e+10	Sub-Saharan Africa	Kampala	32.5729	0.314269	Low income	IDA	Eastern Africa
Uganda	2020	595	UGA	Africa	Eastern Africa	35	2016-2020	UG	45741000	3.7372e+10	Sub-Saharan Africa	Kampala	32.5729	0.314269	Low income	IDA	Eastern Africa
Burkina Faso	1986	1	BFA	Africa	Western Africa	1	1986-1990	BF	7930689	2.0363e+09	Sub-Saharan Africa	Ouagadougou	-1.53395	12.3605	Low income	IDA	Western Africa
Burkina Faso	1987	1	BFA	Africa	Western Africa	2	1986-1990	BF	8140080	2.36983e+09	Sub-Saharan Africa	Ouagadougou	-1.53395	12.3605	Low income	IDA	Western Africa
Burkina Faso	1988	1	BFA	Africa	Western Africa	3	1986-1990	BF	8356313	2.61604e+09	Sub-Saharan Africa	Ouagadougou	-1.53395	12.3605	Low income	IDA	Western Africa
Burkina Faso	1989	2	BFA	Africa	Western Africa	4	1986-1990	BF	8579818	2.61559e+09	Sub-Saharan Africa	Ouagadougou	-1.53395	12.3605	Low income	IDA	Western Africa
Burkina Faso	1990	6	BFA	Africa	Western Africa	5	1986-1990	BF	8811033	3.1013e+09	Sub-Saharan Africa	Ouagadougou	-1.53395	12.3605	Low income	IDA	Western Africa
Burkina Faso	1991	1	BFA	Africa	Western Africa	6	1991-1995	BF	9050086	3.13505e+09	Sub-Saharan Africa	Ouagadougou	-1.53395	12.3605	Low income	IDA	Western Africa
Burkina Faso	1992	5	BFA	Africa	Western Africa	7	1991-1995	BF	9297110	3.35669e+09	Sub-Saharan Africa	Ouagadougou	-1.53395	12.3605	Low income	IDA	Western Africa
Burkina Faso	1993	2	BFA	Africa	Western Africa	8	1991-1995	BF	9552473	3.19954e+09	Sub-Saharan Africa	Ouagadougou	-1.53395	12.3605	Low income	IDA	Western Africa
Burkina Faso	1994	10	BFA	Africa	Western Africa	9	1991-1995	BF	9816584	1.89529e+09	Sub-Saharan Africa	Ouagadougou	-1.53395	12.3605	Low income	IDA	Western Africa
Burkina Faso	1995	7	BFA	Africa	Western Africa	10	1991-1995	BF	10089880	2.37952e+09	Sub-Saharan Africa	Ouagadougou	-1.53395	12.3605	Low income	IDA	Western Africa
Burkina Faso	1996	9	BFA	Africa	Western Africa	11	1996-2000	BF	10372734	2.58655e+09	Sub-Saharan Africa	Ouagadougou	-1.53395	12.3605	Low income	IDA	Western Africa
Burkina Faso	1997	15	BFA	Africa	Western Africa	12	1996-2000	BF	10665552	2.44767e+09	Sub-Saharan Africa	Ouagadougou	-1.53395	12.3605	Low income	IDA	Western Africa
Burkina Faso	1998	14	BFA	Africa	Western Africa	13	1996-2000	BF	10968722	2.8049e+09	Sub-Saharan Africa	Ouagadougou	-1.53395	12.3605	Low income	IDA	Western Africa
Burkina Faso	1999	25	BFA	Africa	Western Africa	14	1996-2000	BF	11282696	3.38957e+09	Sub-Saharan Africa	Ouagadougou	-1.53395	12.3605	Low income	IDA	Western Africa
Burkina Faso	2000	10	BFA	Africa	Western Africa	15	1996-2000	BF	11607951	2.96837e+09	Sub-Saharan Africa	Ouagadougou	-1.53395	12.3605	Low income	IDA	Western Africa
Burkina Faso	2001	17	BFA	Africa	Western Africa	16	2001-2005	BF	11944589	3.19037e+09	Sub-Saharan Africa	Ouagadougou	-1.53395	12.3605	Low income	IDA	Western Africa
Burkina Faso	2002	11	BFA	Africa	Western Africa	17	2001-2005	BF	12293097	3.62235e+09	Sub-Saharan Africa	Ouagadougou	-1.53395	12.3605	Low income	IDA	Western Africa
Burkina Faso	2003	10	BFA	Africa	Western Africa	18	2001-2005	BF	12654624	4.74077e+09	Sub-Saharan Africa	Ouagadougou	-1.53395	12.3605	Low income	IDA	Western Africa
Burkina Faso	2004	12	BFA	Africa	Western Africa	19	2001-2005	BF	13030576	5.45169e+09	Sub-Saharan Africa	Ouagadougou	-1.53395	12.3605	Low income	IDA	Western Africa
Burkina Faso	2005	13	BFA	Africa	Western Africa	20	2001-2005	BF	13421935	6.14635e+09	Sub-Saharan Africa	Ouagadougou	-1.53395	12.3605	Low income	IDA	Western Africa
Burkina Faso	2006	19	BFA	Africa	Western Africa	21	2006-2010	BF	13829173	6.54742e+09	Sub-Saharan Africa	Ouagadougou	-1.53395	12.3605	Low income	IDA	Western Africa
Burkina Faso	2007	41	BFA	Africa	Western Africa	22	2006-2010	BF	14252029	7.62572e+09	Sub-Saharan Africa	Ouagadougou	-1.53395	12.3605	Low income	IDA	Western Africa
Burkina Faso	2008	30	BFA	Africa	Western Africa	23	2006-2010	BF	14689725	9.45144e+09	Sub-Saharan Africa	Ouagadougou	-1.53395	12.3605	Low income	IDA	Western Africa
Burkina Faso	2009	37	BFA	Africa	Western Africa	24	2006-2010	BF	15141098	9.4507e+09	Sub-Saharan Africa	Ouagadougou	-1.53395	12.3605	Low income	IDA	Western Africa
Burkina Faso	2010	29	BFA	Africa	Western Africa	25	2006-2010	BF	15605211	1.01096e+10	Sub-Saharan Africa	Ouagadougou	-1.53395	12.3605	Low income	IDA	Western Africa
Burkina Faso	2011	43	BFA	Africa	Western Africa	26	2011-2015	BF	16081915	1.20803e+10	Sub-Saharan Africa	Ouagadougou	-1.53395	12.3605	Low income	IDA	Western Africa
Burkina Faso	2012	29	BFA	Africa	Western Africa	27	2011-2015	BF	16571252	1.2561e+10	Sub-Saharan Africa	Ouagadougou	-1.53395	12.3605	Low income	IDA	Western Africa
Burkina Faso	2013	57	BFA	Africa	Western Africa	28	2011-2015	BF	17072791	1.34443e+10	Sub-Saharan Africa	Ouagadougou	-1.53395	12.3605	Low income	IDA	Western Africa
Burkina Faso	2014	68	BFA	Africa	Western Africa	29	2011-2015	BF	17586029	1.3943e+10	Sub-Saharan Africa	Ouagadougou	-1.53395	12.3605	Low income	IDA	Western Africa
Burkina Faso	2015	52	BFA	Africa	Western Africa	30	2011-2015	BF	18110616	1.18322e+10	Sub-Saharan Africa	Ouagadougou	-1.53395	12.3605	Low income	IDA	Western Africa
Burkina Faso	2016	64	BFA	Africa	Western Africa	31	2016-2020	BF	18646350	1.28334e+10	Sub-Saharan Africa	Ouagadougou	-1.53395	12.3605	Low income	IDA	Western Africa
Burkina Faso	2017	53	BFA	Africa	Western Africa	32	2016-2020	BF	19193236	1.4107e+10	Sub-Saharan Africa	Ouagadougou	-1.53395	12.3605	Low income	IDA	Western Africa
Burkina Faso	2018	50	BFA	Africa	Western Africa	33	2016-2020	BF	19751466	1.60599e+10	Sub-Saharan Africa	Ouagadougou	-1.53395	12.3605	Low income	IDA	Western Africa
Burkina Faso	2019	39	BFA	Africa	Western Africa	34	2016-2020	BF	20321383	1.59908e+10	Sub-Saharan Africa	Ouagadougou	-1.53395	12.3605	Low income	IDA	Western Africa
Burkina Faso	2020	41	BFA	Africa	Western Africa	35	2016-2020	BF	20903278	1.73691e+10	Sub-Saharan Africa	Ouagadougou	-1.53395	12.3605	Low income	IDA	Western Africa
Namibia	1986	0	NAM	Africa	Southern Africa	1	1986-1990	NA	1239923	1.80907e+09	Sub-Saharan Africa	Windhoek	17.0931	-22.5648	Upper middle income	IBRD	Southern Africa
Namibia	1987	0	NAM	Africa	Southern Africa	2	1986-1990	NA	1286796	2.30011e+09	Sub-Saharan Africa	Windhoek	17.0931	-22.5648	Upper middle income	IBRD	Southern Africa
Namibia	1988	1	NAM	Africa	Southern Africa	3	1986-1990	NA	1336545	2.49506e+09	Sub-Saharan Africa	Windhoek	17.0931	-22.5648	Upper middle income	IBRD	Southern Africa
Namibia	1989	1	NAM	Africa	Southern Africa	4	1986-1990	NA	1386011	2.53511e+09	Sub-Saharan Africa	Windhoek	17.0931	-22.5648	Upper middle income	IBRD	Southern Africa
Namibia	1990	2	NAM	Africa	Southern Africa	5	1986-1990	NA	1432899	2.78994e+09	Sub-Saharan Africa	Windhoek	17.0931	-22.5648	Upper middle income	IBRD	Southern Africa
Namibia	1991	0	NAM	Africa	Southern Africa	6	1991-1995	NA	1476399	2.99689e+09	Sub-Saharan Africa	Windhoek	17.0931	-22.5648	Upper middle income	IBRD	Southern Africa
Namibia	1992	2	NAM	Africa	Southern Africa	7	1991-1995	NA	1516951	3.42954e+09	Sub-Saharan Africa	Windhoek	17.0931	-22.5648	Upper middle income	IBRD	Southern Africa
Namibia	1993	0	NAM	Africa	Southern Africa	8	1991-1995	NA	1555098	3.25123e+09	Sub-Saharan Africa	Windhoek	17.0931	-22.5648	Upper middle income	IBRD	Southern Africa
Namibia	1994	3	NAM	Africa	Southern Africa	9	1991-1995	NA	1591826	3.6665e+09	Sub-Saharan Africa	Windhoek	17.0931	-22.5648	Upper middle income	IBRD	Southern Africa
Namibia	1995	3	NAM	Africa	Southern Africa	10	1991-1995	NA	1627866	3.9785e+09	Sub-Saharan Africa	Windhoek	17.0931	-22.5648	Upper middle income	IBRD	Southern Africa
Namibia	1996	0	NAM	Africa	Southern Africa	11	1996-2000	NA	1663378	3.98921e+09	Sub-Saharan Africa	Windhoek	17.0931	-22.5648	Upper middle income	IBRD	Southern Africa
Namibia	1997	8	NAM	Africa	Southern Africa	12	1996-2000	NA	1698029	4.15496e+09	Sub-Saharan Africa	Windhoek	17.0931	-22.5648	Upper middle income	IBRD	Southern Africa
Namibia	1998	6	NAM	Africa	Southern Africa	13	1996-2000	NA	1731635	3.8731e+09	Sub-Saharan Africa	Windhoek	17.0931	-22.5648	Upper middle income	IBRD	Southern Africa
Namibia	1999	5	NAM	Africa	Southern Africa	14	1996-2000	NA	1763861	3.86854e+09	Sub-Saharan Africa	Windhoek	17.0931	-22.5648	Upper middle income	IBRD	Southern Africa
Namibia	2000	4	NAM	Africa	Southern Africa	15	1996-2000	NA	1794583	3.92225e+09	Sub-Saharan Africa	Windhoek	17.0931	-22.5648	Upper middle income	IBRD	Southern Africa
Namibia	2001	3	NAM	Africa	Southern Africa	16	2001-2005	NA	1823667	3.55733e+09	Sub-Saharan Africa	Windhoek	17.0931	-22.5648	Upper middle income	IBRD	Southern Africa
Namibia	2002	4	NAM	Africa	Southern Africa	17	2001-2005	NA	1851519	3.34918e+09	Sub-Saharan Africa	Windhoek	17.0931	-22.5648	Upper middle income	IBRD	Southern Africa
Namibia	2003	3	NAM	Africa	Southern Africa	18	2001-2005	NA	1879113	4.92647e+09	Sub-Saharan Africa	Windhoek	17.0931	-22.5648	Upper middle income	IBRD	Southern Africa
Namibia	2004	3	NAM	Africa	Southern Africa	19	2001-2005	NA	1907737	6.6092e+09	Sub-Saharan Africa	Windhoek	17.0931	-22.5648	Upper middle income	IBRD	Southern Africa
Namibia	2005	4	NAM	Africa	Southern Africa	20	2001-2005	NA	1938316	7.24839e+09	Sub-Saharan Africa	Windhoek	17.0931	-22.5648	Upper middle income	IBRD	Southern Africa
Namibia	2006	13	NAM	Africa	Southern Africa	21	2006-2010	NA	1971318	8.00178e+09	Sub-Saharan Africa	Windhoek	17.0931	-22.5648	Upper middle income	IBRD	Southern Africa
Namibia	2007	10	NAM	Africa	Southern Africa	22	2006-2010	NA	2006516	8.83953e+09	Sub-Saharan Africa	Windhoek	17.0931	-22.5648	Upper middle income	IBRD	Southern Africa
Namibia	2008	15	NAM	Africa	Southern Africa	23	2006-2010	NA	2043382	8.60748e+09	Sub-Saharan Africa	Windhoek	17.0931	-22.5648	Upper middle income	IBRD	Southern Africa
Namibia	2009	13	NAM	Africa	Southern Africa	24	2006-2010	NA	2081039	8.93887e+09	Sub-Saharan Africa	Windhoek	17.0931	-22.5648	Upper middle income	IBRD	Southern Africa
Namibia	2010	17	NAM	Africa	Southern Africa	25	2006-2010	NA	2118877	1.14313e+10	Sub-Saharan Africa	Windhoek	17.0931	-22.5648	Upper middle income	IBRD	Southern Africa
Namibia	2011	24	NAM	Africa	Southern Africa	26	2011-2015	NA	2156698	1.25234e+10	Sub-Saharan Africa	Windhoek	17.0931	-22.5648	Upper middle income	IBRD	Southern Africa
Namibia	2012	20	NAM	Africa	Southern Africa	27	2011-2015	NA	2194777	1.3042e+10	Sub-Saharan Africa	Windhoek	17.0931	-22.5648	Upper middle income	IBRD	Southern Africa
Namibia	2013	22	NAM	Africa	Southern Africa	28	2011-2015	NA	2233506	1.20433e+10	Sub-Saharan Africa	Windhoek	17.0931	-22.5648	Upper middle income	IBRD	Southern Africa
Namibia	2014	36	NAM	Africa	Southern Africa	29	2011-2015	NA	2273426	1.24354e+10	Sub-Saharan Africa	Windhoek	17.0931	-22.5648	Upper middle income	IBRD	Southern Africa
Namibia	2015	37	NAM	Africa	Southern Africa	30	2011-2015	NA	2314901	1.13352e+10	Sub-Saharan Africa	Windhoek	17.0931	-22.5648	Upper middle income	IBRD	Southern Africa
Namibia	2016	42	NAM	Africa	Southern Africa	31	2016-2020	NA	2358044	1.0722e+10	Sub-Saharan Africa	Windhoek	17.0931	-22.5648	Upper middle income	IBRD	Southern Africa
Namibia	2017	36	NAM	Africa	Southern Africa	32	2016-2020	NA	2402623	1.28952e+10	Sub-Saharan Africa	Windhoek	17.0931	-22.5648	Upper middle income	IBRD	Southern Africa
Namibia	2018	42	NAM	Africa	Southern Africa	33	2016-2020	NA	2448300	1.36811e+10	Sub-Saharan Africa	Windhoek	17.0931	-22.5648	Upper middle income	IBRD	Southern Africa
Namibia	2019	36	NAM	Africa	Southern Africa	34	2016-2020	NA	2494524	1.25658e+10	Sub-Saharan Africa	Windhoek	17.0931	-22.5648	Upper middle income	IBRD	Southern Africa
Namibia	2020	46	NAM	Africa	Southern Africa	35	2016-2020	NA	2540916	1.06999e+10	Sub-Saharan Africa	Windhoek	17.0931	-22.5648	Upper middle income	IBRD	Southern Africa
Swaziland	1986	4	SWZ	Africa	Southern Africa	1	1986-1990	SZ	723599	4.49147e+08	Sub-Saharan Africa	Mbabane	31.4659	-26.5225	Lower middle income	IBRD	Southern Africa
Swaziland	1987	5	SWZ	Africa	Southern Africa	2	1986-1990	SZ	748634	5.84136e+08	Sub-Saharan Africa	Mbabane	31.4659	-26.5225	Lower middle income	IBRD	Southern Africa
Swaziland	1988	6	SWZ	Africa	Southern Africa	3	1986-1990	SZ	773774	6.92017e+08	Sub-Saharan Africa	Mbabane	31.4659	-26.5225	Lower middle income	IBRD	Southern Africa
Swaziland	1989	8	SWZ	Africa	Southern Africa	4	1986-1990	SZ	798498	6.96915e+08	Sub-Saharan Africa	Mbabane	31.4659	-26.5225	Lower middle income	IBRD	Southern Africa
Swaziland	1990	3	SWZ	Africa	Southern Africa	5	1986-1990	SZ	822423	1.1147e+09	Sub-Saharan Africa	Mbabane	31.4659	-26.5225	Lower middle income	IBRD	Southern Africa
Swaziland	1991	5	SWZ	Africa	Southern Africa	6	1991-1995	SZ	845267	1.15614e+09	Sub-Saharan Africa	Mbabane	31.4659	-26.5225	Lower middle income	IBRD	Southern Africa
Swaziland	1992	17	SWZ	Africa	Southern Africa	7	1991-1995	SZ	866995	1.28477e+09	Sub-Saharan Africa	Mbabane	31.4659	-26.5225	Lower middle income	IBRD	Southern Africa
Swaziland	1993	15	SWZ	Africa	Southern Africa	8	1991-1995	SZ	887706	1.35721e+09	Sub-Saharan Africa	Mbabane	31.4659	-26.5225	Lower middle income	IBRD	Southern Africa
Swaziland	1994	13	SWZ	Africa	Southern Africa	9	1991-1995	SZ	907622	1.41929e+09	Sub-Saharan Africa	Mbabane	31.4659	-26.5225	Lower middle income	IBRD	Southern Africa
Swaziland	1995	9	SWZ	Africa	Southern Africa	10	1991-1995	SZ	926836	1.69898e+09	Sub-Saharan Africa	Mbabane	31.4659	-26.5225	Lower middle income	IBRD	Southern Africa
Swaziland	1996	5	SWZ	Africa	Southern Africa	11	1996-2000	SZ	945506	1.60276e+09	Sub-Saharan Africa	Mbabane	31.4659	-26.5225	Lower middle income	IBRD	Southern Africa
Swaziland	1997	4	SWZ	Africa	Southern Africa	12	1996-2000	SZ	963416	1.7167e+09	Sub-Saharan Africa	Mbabane	31.4659	-26.5225	Lower middle income	IBRD	Southern Africa
Swaziland	1998	11	SWZ	Africa	Southern Africa	13	1996-2000	SZ	979922	1.5769e+09	Sub-Saharan Africa	Mbabane	31.4659	-26.5225	Lower middle income	IBRD	Southern Africa
Swaziland	1999	9	SWZ	Africa	Southern Africa	14	1996-2000	SZ	994105	1.54788e+09	Sub-Saharan Africa	Mbabane	31.4659	-26.5225	Lower middle income	IBRD	Southern Africa
Swaziland	2000	14	SWZ	Africa	Southern Africa	15	1996-2000	SZ	1005432	1.7381e+09	Sub-Saharan Africa	Mbabane	31.4659	-26.5225	Lower middle income	IBRD	Southern Africa
Swaziland	2001	5	SWZ	Africa	Southern Africa	16	2001-2005	SZ	1013608	1.54248e+09	Sub-Saharan Africa	Mbabane	31.4659	-26.5225	Lower middle income	IBRD	Southern Africa
Swaziland	2002	9	SWZ	Africa	Southern Africa	17	2001-2005	SZ	1019054	1.43223e+09	Sub-Saharan Africa	Mbabane	31.4659	-26.5225	Lower middle income	IBRD	Southern Africa
Swaziland	2003	9	SWZ	Africa	Southern Africa	18	2001-2005	SZ	1022796	2.19761e+09	Sub-Saharan Africa	Mbabane	31.4659	-26.5225	Lower middle income	IBRD	Southern Africa
Swaziland	2004	10	SWZ	Africa	Southern Africa	19	2001-2005	SZ	1026287	2.77008e+09	Sub-Saharan Africa	Mbabane	31.4659	-26.5225	Lower middle income	IBRD	Southern Africa
Swaziland	2005	11	SWZ	Africa	Southern Africa	20	2001-2005	SZ	1030575	3.17813e+09	Sub-Saharan Africa	Mbabane	31.4659	-26.5225	Lower middle income	IBRD	Southern Africa
Swaziland	2006	11	SWZ	Africa	Southern Africa	21	2006-2010	SZ	1036095	3.29135e+09	Sub-Saharan Africa	Mbabane	31.4659	-26.5225	Lower middle income	IBRD	Southern Africa
Swaziland	2007	25	SWZ	Africa	Southern Africa	22	2006-2010	SZ	1042651	3.46936e+09	Sub-Saharan Africa	Mbabane	31.4659	-26.5225	Lower middle income	IBRD	Southern Africa
Swaziland	2008	12	SWZ	Africa	Southern Africa	23	2006-2010	SZ	1049948	3.29409e+09	Sub-Saharan Africa	Mbabane	31.4659	-26.5225	Lower middle income	IBRD	Southern Africa
Swaziland	2009	34	SWZ	Africa	Southern Africa	24	2006-2010	SZ	1057462	3.58042e+09	Sub-Saharan Africa	Mbabane	31.4659	-26.5225	Lower middle income	IBRD	Southern Africa
Swaziland	2010	25	SWZ	Africa	Southern Africa	25	2006-2010	SZ	1064841	4.43878e+09	Sub-Saharan Africa	Mbabane	31.4659	-26.5225	Lower middle income	IBRD	Southern Africa
Swaziland	2011	34	SWZ	Africa	Southern Africa	26	2011-2015	SZ	1072029	4.8205e+09	Sub-Saharan Africa	Mbabane	31.4659	-26.5225	Lower middle income	IBRD	Southern Africa
Swaziland	2012	34	SWZ	Africa	Southern Africa	27	2011-2015	SZ	1079285	4.88666e+09	Sub-Saharan Africa	Mbabane	31.4659	-26.5225	Lower middle income	IBRD	Southern Africa
Swaziland	2013	48	SWZ	Africa	Southern Africa	28	2011-2015	SZ	1086843	4.5977e+09	Sub-Saharan Africa	Mbabane	31.4659	-26.5225	Lower middle income	IBRD	Southern Africa
Swaziland	2014	33	SWZ	Africa	Southern Africa	29	2011-2015	SZ	1095022	4.4223e+09	Sub-Saharan Africa	Mbabane	31.4659	-26.5225	Lower middle income	IBRD	Southern Africa
Swaziland	2015	59	SWZ	Africa	Southern Africa	30	2011-2015	SZ	1104038	4.06266e+09	Sub-Saharan Africa	Mbabane	31.4659	-26.5225	Lower middle income	IBRD	Southern Africa
Swaziland	2016	69	SWZ	Africa	Southern Africa	31	2016-2020	SZ	1113994	3.81602e+09	Sub-Saharan Africa	Mbabane	31.4659	-26.5225	Lower middle income	IBRD	Southern Africa
Swaziland	2017	74	SWZ	Africa	Southern Africa	32	2016-2020	SZ	1124808	4.40297e+09	Sub-Saharan Africa	Mbabane	31.4659	-26.5225	Lower middle income	IBRD	Southern Africa
Swaziland	2018	78	SWZ	Africa	Southern Africa	33	2016-2020	SZ	1136274	4.66542e+09	Sub-Saharan Africa	Mbabane	31.4659	-26.5225	Lower middle income	IBRD	Southern Africa
Swaziland	2019	93	SWZ	Africa	Southern Africa	34	2016-2020	SZ	1148133	4.4716e+09	Sub-Saharan Africa	Mbabane	31.4659	-26.5225	Lower middle income	IBRD	Southern Africa
Swaziland	2020	126	SWZ	Africa	Southern Africa	35	2016-2020	SZ	1160164	3.96249e+09	Sub-Saharan Africa	Mbabane	31.4659	-26.5225	Lower middle income	IBRD	Southern Africa
Zambia	1986	5	ZMB	Africa	Eastern Africa	1	1986-1990	ZM	7146965	1.66195e+09	Sub-Saharan Africa	Lusaka	28.2937	-15.3982	Lower middle income	IDA	Eastern Africa
Zambia	1987	11	ZMB	Africa	Eastern Africa	2	1986-1990	ZM	7372835	2.26989e+09	Sub-Saharan Africa	Lusaka	28.2937	-15.3982	Lower middle income	IDA	Eastern Africa
Zambia	1988	19	ZMB	Africa	Eastern Africa	3	1986-1990	ZM	7598270	3.71361e+09	Sub-Saharan Africa	Lusaka	28.2937	-15.3982	Lower middle income	IDA	Eastern Africa
Zambia	1989	15	ZMB	Africa	Eastern Africa	4	1986-1990	ZM	7820199	3.99864e+09	Sub-Saharan Africa	Lusaka	28.2937	-15.3982	Lower middle income	IDA	Eastern Africa
Zambia	1990	24	ZMB	Africa	Eastern Africa	5	1986-1990	ZM	8036849	3.28522e+09	Sub-Saharan Africa	Lusaka	28.2937	-15.3982	Lower middle income	IDA	Eastern Africa
Zambia	1991	26	ZMB	Africa	Eastern Africa	6	1991-1995	ZM	8246662	3.37888e+09	Sub-Saharan Africa	Lusaka	28.2937	-15.3982	Lower middle income	IDA	Eastern Africa
Zambia	1992	38	ZMB	Africa	Eastern Africa	7	1991-1995	ZM	8451346	3.18192e+09	Sub-Saharan Africa	Lusaka	28.2937	-15.3982	Lower middle income	IDA	Eastern Africa
Zambia	1993	38	ZMB	Africa	Eastern Africa	8	1991-1995	ZM	8656484	3.27324e+09	Sub-Saharan Africa	Lusaka	28.2937	-15.3982	Lower middle income	IDA	Eastern Africa
Zambia	1994	38	ZMB	Africa	Eastern Africa	9	1991-1995	ZM	8869745	3.65665e+09	Sub-Saharan Africa	Lusaka	28.2937	-15.3982	Lower middle income	IDA	Eastern Africa
Zambia	1995	53	ZMB	Africa	Eastern Africa	10	1991-1995	ZM	9096608	3.80707e+09	Sub-Saharan Africa	Lusaka	28.2937	-15.3982	Lower middle income	IDA	Eastern Africa
Zambia	1996	36	ZMB	Africa	Eastern Africa	11	1996-2000	ZM	9339740	3.59722e+09	Sub-Saharan Africa	Lusaka	28.2937	-15.3982	Lower middle income	IDA	Eastern Africa
Zambia	1997	54	ZMB	Africa	Eastern Africa	12	1996-2000	ZM	9597610	4.30328e+09	Sub-Saharan Africa	Lusaka	28.2937	-15.3982	Lower middle income	IDA	Eastern Africa
Zambia	1998	33	ZMB	Africa	Eastern Africa	13	1996-2000	ZM	9866474	3.53768e+09	Sub-Saharan Africa	Lusaka	28.2937	-15.3982	Lower middle income	IDA	Eastern Africa
Zambia	1999	28	ZMB	Africa	Eastern Africa	14	1996-2000	ZM	10140564	3.40431e+09	Sub-Saharan Africa	Lusaka	28.2937	-15.3982	Lower middle income	IDA	Eastern Africa
Zambia	2000	25	ZMB	Africa	Eastern Africa	15	1996-2000	ZM	10415942	3.60068e+09	Sub-Saharan Africa	Lusaka	28.2937	-15.3982	Lower middle income	IDA	Eastern Africa
Zambia	2001	44	ZMB	Africa	Eastern Africa	16	2001-2005	ZM	10692197	4.09448e+09	Sub-Saharan Africa	Lusaka	28.2937	-15.3982	Lower middle income	IDA	Eastern Africa
Zambia	2002	40	ZMB	Africa	Eastern Africa	17	2001-2005	ZM	10971704	4.19385e+09	Sub-Saharan Africa	Lusaka	28.2937	-15.3982	Lower middle income	IDA	Eastern Africa
Zambia	2003	34	ZMB	Africa	Eastern Africa	18	2001-2005	ZM	11256740	4.90184e+09	Sub-Saharan Africa	Lusaka	28.2937	-15.3982	Lower middle income	IDA	Eastern Africa
Zambia	2004	49	ZMB	Africa	Eastern Africa	19	2001-2005	ZM	11550641	6.22108e+09	Sub-Saharan Africa	Lusaka	28.2937	-15.3982	Lower middle income	IDA	Eastern Africa
Zambia	2005	52	ZMB	Africa	Eastern Africa	20	2001-2005	ZM	11856244	8.33187e+09	Sub-Saharan Africa	Lusaka	28.2937	-15.3982	Lower middle income	IDA	Eastern Africa
Zambia	2006	59	ZMB	Africa	Eastern Africa	21	2006-2010	ZM	12173518	1.27569e+10	Sub-Saharan Africa	Lusaka	28.2937	-15.3982	Lower middle income	IDA	Eastern Africa
Zambia	2007	78	ZMB	Africa	Eastern Africa	22	2006-2010	ZM	12502958	1.4057e+10	Sub-Saharan Africa	Lusaka	28.2937	-15.3982	Lower middle income	IDA	Eastern Africa
Zambia	2008	95	ZMB	Africa	Eastern Africa	23	2006-2010	ZM	12848531	1.79109e+10	Sub-Saharan Africa	Lusaka	28.2937	-15.3982	Lower middle income	IDA	Eastern Africa
Zambia	2009	92	ZMB	Africa	Eastern Africa	24	2006-2010	ZM	13215142	1.53283e+10	Sub-Saharan Africa	Lusaka	28.2937	-15.3982	Lower middle income	IDA	Eastern Africa
Zambia	2010	123	ZMB	Africa	Eastern Africa	25	2006-2010	ZM	13605986	2.02656e+10	Sub-Saharan Africa	Lusaka	28.2937	-15.3982	Lower middle income	IDA	Eastern Africa
Zambia	2011	104	ZMB	Africa	Eastern Africa	26	2011-2015	ZM	14023199	2.34595e+10	Sub-Saharan Africa	Lusaka	28.2937	-15.3982	Lower middle income	IDA	Eastern Africa
Zambia	2012	115	ZMB	Africa	Eastern Africa	27	2011-2015	ZM	14465148	2.55031e+10	Sub-Saharan Africa	Lusaka	28.2937	-15.3982	Lower middle income	IDA	Eastern Africa
Zambia	2013	138	ZMB	Africa	Eastern Africa	28	2011-2015	ZM	14926551	2.80372e+10	Sub-Saharan Africa	Lusaka	28.2937	-15.3982	Lower middle income	IDA	Eastern Africa
Zambia	2014	156	ZMB	Africa	Eastern Africa	29	2011-2015	ZM	15399793	2.7141e+10	Sub-Saharan Africa	Lusaka	28.2937	-15.3982	Lower middle income	IDA	Eastern Africa
Zambia	2015	173	ZMB	Africa	Eastern Africa	30	2011-2015	ZM	15879370	2.12512e+10	Sub-Saharan Africa	Lusaka	28.2937	-15.3982	Lower middle income	IDA	Eastern Africa
Zambia	2016	193	ZMB	Africa	Eastern Africa	31	2016-2020	ZM	16363449	2.09584e+10	Sub-Saharan Africa	Lusaka	28.2937	-15.3982	Lower middle income	IDA	Eastern Africa
Zambia	2017	189	ZMB	Africa	Eastern Africa	32	2016-2020	ZM	16853608	2.58736e+10	Sub-Saharan Africa	Lusaka	28.2937	-15.3982	Lower middle income	IDA	Eastern Africa
Zambia	2018	177	ZMB	Africa	Eastern Africa	33	2016-2020	ZM	17351714	2.63116e+10	Sub-Saharan Africa	Lusaka	28.2937	-15.3982	Lower middle income	IDA	Eastern Africa
Zambia	2019	203	ZMB	Africa	Eastern Africa	34	2016-2020	ZM	17861034	2.33087e+10	Sub-Saharan Africa	Lusaka	28.2937	-15.3982	Lower middle income	IDA	Eastern Africa
Zambia	2020	211	ZMB	Africa	Eastern Africa	35	2016-2020	ZM	18383956	1.93201e+10	Sub-Saharan Africa	Lusaka	28.2937	-15.3982	Lower middle income	IDA	Eastern Africa
Zimbabwe	1986	0	ZWE	Africa	Eastern Africa	1	1986-1990	ZW	9200150	6217523700	Sub-Saharan Africa	Harare	31.0672	-17.8312	Lower middle income	Blend	Eastern Africa
Zimbabwe	1987	2	ZWE	Africa	Eastern Africa	2	1986-1990	ZW	9527202	6741215100	Sub-Saharan Africa	Harare	31.0672	-17.8312	Lower middle income	Blend	Eastern Africa
Zimbabwe	1988	10	ZWE	Africa	Eastern Africa	3	1986-1990	ZW	9849129	7814784100	Sub-Saharan Africa	Harare	31.0672	-17.8312	Lower middle income	Blend	Eastern Africa
Zimbabwe	1989	17	ZWE	Africa	Eastern Africa	4	1986-1990	ZW	10153852	8286322700	Sub-Saharan Africa	Harare	31.0672	-17.8312	Lower middle income	Blend	Eastern Africa
Zimbabwe	1990	25	ZWE	Africa	Eastern Africa	5	1986-1990	ZW	10432409	8783816700	Sub-Saharan Africa	Harare	31.0672	-17.8312	Lower middle income	Blend	Eastern Africa
Zimbabwe	1991	34	ZWE	Africa	Eastern Africa	6	1991-1995	ZW	10681008	8641481700	Sub-Saharan Africa	Harare	31.0672	-17.8312	Lower middle income	Blend	Eastern Africa
Zimbabwe	1992	32	ZWE	Africa	Eastern Africa	7	1991-1995	ZW	10900511	6751472200	Sub-Saharan Africa	Harare	31.0672	-17.8312	Lower middle income	Blend	Eastern Africa
Zimbabwe	1993	45	ZWE	Africa	Eastern Africa	8	1991-1995	ZW	11092775	6563813300	Sub-Saharan Africa	Harare	31.0672	-17.8312	Lower middle income	Blend	Eastern Africa
Zimbabwe	1994	50	ZWE	Africa	Eastern Africa	9	1991-1995	ZW	11261752	6890675000	Sub-Saharan Africa	Harare	31.0672	-17.8312	Lower middle income	Blend	Eastern Africa
Zimbabwe	1995	44	ZWE	Africa	Eastern Africa	10	1991-1995	ZW	11410721	7111270700	Sub-Saharan Africa	Harare	31.0672	-17.8312	Lower middle income	Blend	Eastern Africa
Zimbabwe	1996	57	ZWE	Africa	Eastern Africa	11	1996-2000	ZW	11541215	8553146600	Sub-Saharan Africa	Harare	31.0672	-17.8312	Lower middle income	Blend	Eastern Africa
Zimbabwe	1997	71	ZWE	Africa	Eastern Africa	12	1996-2000	ZW	11653254	8529571600	Sub-Saharan Africa	Harare	31.0672	-17.8312	Lower middle income	Blend	Eastern Africa
Zimbabwe	1998	42	ZWE	Africa	Eastern Africa	13	1996-2000	ZW	11747079	6401968200	Sub-Saharan Africa	Harare	31.0672	-17.8312	Lower middle income	Blend	Eastern Africa
Zimbabwe	1999	44	ZWE	Africa	Eastern Africa	14	1996-2000	ZW	11822722	6858013100	Sub-Saharan Africa	Harare	31.0672	-17.8312	Lower middle income	Blend	Eastern Africa
Zimbabwe	2000	57	ZWE	Africa	Eastern Africa	15	1996-2000	ZW	11881482	6689957600	Sub-Saharan Africa	Harare	31.0672	-17.8312	Lower middle income	Blend	Eastern Africa
Zimbabwe	2001	38	ZWE	Africa	Eastern Africa	16	2001-2005	ZW	11923906	6777384700	Sub-Saharan Africa	Harare	31.0672	-17.8312	Lower middle income	Blend	Eastern Africa
Zimbabwe	2002	33	ZWE	Africa	Eastern Africa	17	2001-2005	ZW	11954293	6342116400	Sub-Saharan Africa	Harare	31.0672	-17.8312	Lower middle income	Blend	Eastern Africa
Zimbabwe	2003	51	ZWE	Africa	Eastern Africa	18	2001-2005	ZW	11982219	5727591800	Sub-Saharan Africa	Harare	31.0672	-17.8312	Lower middle income	Blend	Eastern Africa
Zimbabwe	2004	39	ZWE	Africa	Eastern Africa	19	2001-2005	ZW	12019911	5805598400	Sub-Saharan Africa	Harare	31.0672	-17.8312	Lower middle income	Blend	Eastern Africa
Zimbabwe	2005	65	ZWE	Africa	Eastern Africa	20	2001-2005	ZW	12076697	5755215200	Sub-Saharan Africa	Harare	31.0672	-17.8312	Lower middle income	Blend	Eastern Africa
Zimbabwe	2006	70	ZWE	Africa	Eastern Africa	21	2006-2010	ZW	12155496	5443896500	Sub-Saharan Africa	Harare	31.0672	-17.8312	Lower middle income	Blend	Eastern Africa
Zimbabwe	2007	85	ZWE	Africa	Eastern Africa	22	2006-2010	ZW	12255920	5291950100	Sub-Saharan Africa	Harare	31.0672	-17.8312	Lower middle income	Blend	Eastern Africa
Zimbabwe	2008	79	ZWE	Africa	Eastern Africa	23	2006-2010	ZW	12379553	4415702800	Sub-Saharan Africa	Harare	31.0672	-17.8312	Lower middle income	Blend	Eastern Africa
Zimbabwe	2009	84	ZWE	Africa	Eastern Africa	24	2006-2010	ZW	12526964	9665793300	Sub-Saharan Africa	Harare	31.0672	-17.8312	Lower middle income	Blend	Eastern Africa
Zimbabwe	2010	123	ZWE	Africa	Eastern Africa	25	2006-2010	ZW	12697728	12041655200	Sub-Saharan Africa	Harare	31.0672	-17.8312	Lower middle income	Blend	Eastern Africa
Zimbabwe	2011	108	ZWE	Africa	Eastern Africa	26	2011-2015	ZW	12894323	14101920300	Sub-Saharan Africa	Harare	31.0672	-17.8312	Lower middle income	Blend	Eastern Africa
Zimbabwe	2012	102	ZWE	Africa	Eastern Africa	27	2011-2015	ZW	13115149	17114849900	Sub-Saharan Africa	Harare	31.0672	-17.8312	Lower middle income	Blend	Eastern Africa
Zimbabwe	2013	106	ZWE	Africa	Eastern Africa	28	2011-2015	ZW	13350378	19091020000	Sub-Saharan Africa	Harare	31.0672	-17.8312	Lower middle income	Blend	Eastern Africa
Zimbabwe	2014	170	ZWE	Africa	Eastern Africa	29	2011-2015	ZW	13586710	19495519600	Sub-Saharan Africa	Harare	31.0672	-17.8312	Lower middle income	Blend	Eastern Africa
Zimbabwe	2015	151	ZWE	Africa	Eastern Africa	30	2011-2015	ZW	13814642	19963120600	Sub-Saharan Africa	Harare	31.0672	-17.8312	Lower middle income	Blend	Eastern Africa
Zimbabwe	2016	199	ZWE	Africa	Eastern Africa	31	2016-2020	ZW	14030338	20548678100	Sub-Saharan Africa	Harare	31.0672	-17.8312	Lower middle income	Blend	Eastern Africa
Zimbabwe	2017	224	ZWE	Africa	Eastern Africa	32	2016-2020	ZW	14236599	1.90153e+10	Sub-Saharan Africa	Harare	31.0672	-17.8312	Lower middle income	Blend	Eastern Africa
Zimbabwe	2018	217	ZWE	Africa	Eastern Africa	33	2016-2020	ZW	14438812	1.95236e+10	Sub-Saharan Africa	Harare	31.0672	-17.8312	Lower middle income	Blend	Eastern Africa
Zimbabwe	2019	244	ZWE	Africa	Eastern Africa	34	2016-2020	ZW	14645473	1.69324e+10	Sub-Saharan Africa	Harare	31.0672	-17.8312	Lower middle income	Blend	Eastern Africa
Zimbabwe	2020	262	ZWE	Africa	Eastern Africa	35	2016-2020	ZW	14862927	1.67685e+10	Sub-Saharan Africa	Harare	31.0672	-17.8312	Lower middle income	Blend	Eastern Africa
Saint Helena	1986	0	SHN	Africa	Western Africa	1	1986-1990	ZW	14862927	1.67685e+10	Sub-Saharan Africa	Harare	31.0672	-17.8312	Lower middle income	Blend	Eastern Africa
Saint Helena	1987	1	SHN	Africa	Western Africa	2	1986-1990	ZW	14862927	1.67685e+10	Sub-Saharan Africa	Harare	31.0672	-17.8312	Lower middle income	Blend	Eastern Africa
Saint Helena	1988	3	SHN	Africa	Western Africa	3	1986-1990	ZW	14862927	1.67685e+10	Sub-Saharan Africa	Harare	31.0672	-17.8312	Lower middle income	Blend	Eastern Africa
Saint Helena	1989	3	SHN	Africa	Western Africa	4	1986-1990	ZW	14862927	1.67685e+10	Sub-Saharan Africa	Harare	31.0672	-17.8312	Lower middle income	Blend	Eastern Africa
Saint Helena	1990	1	SHN	Africa	Western Africa	5	1986-1990	ZW	14862927	1.67685e+10	Sub-Saharan Africa	Harare	31.0672	-17.8312	Lower middle income	Blend	Eastern Africa
Saint Helena	1991	0	SHN	Africa	Western Africa	6	1991-1995	ZW	14862927	1.67685e+10	Sub-Saharan Africa	Harare	31.0672	-17.8312	Lower middle income	Blend	Eastern Africa
Saint Helena	1992	0	SHN	Africa	Western Africa	7	1991-1995	ZW	14862927	1.67685e+10	Sub-Saharan Africa	Harare	31.0672	-17.8312	Lower middle income	Blend	Eastern Africa
Saint Helena	1993	0	SHN	Africa	Western Africa	8	1991-1995	ZW	14862927	1.67685e+10	Sub-Saharan Africa	Harare	31.0672	-17.8312	Lower middle income	Blend	Eastern Africa
Saint Helena	1994	1	SHN	Africa	Western Africa	9	1991-1995	ZW	14862927	1.67685e+10	Sub-Saharan Africa	Harare	31.0672	-17.8312	Lower middle income	Blend	Eastern Africa
Saint Helena	1995	0	SHN	Africa	Western Africa	10	1991-1995	ZW	14862927	1.67685e+10	Sub-Saharan Africa	Harare	31.0672	-17.8312	Lower middle income	Blend	Eastern Africa
Saint Helena	1996	0	SHN	Africa	Western Africa	11	1996-2000	ZW	14862927	1.67685e+10	Sub-Saharan Africa	Harare	31.0672	-17.8312	Lower middle income	Blend	Eastern Africa
Saint Helena	1997	0	SHN	Africa	Western Africa	12	1996-2000	ZW	14862927	1.67685e+10	Sub-Saharan Africa	Harare	31.0672	-17.8312	Lower middle income	Blend	Eastern Africa
Saint Helena	1998	2	SHN	Africa	Western Africa	13	1996-2000	ZW	14862927	1.67685e+10	Sub-Saharan Africa	Harare	31.0672	-17.8312	Lower middle income	Blend	Eastern Africa
Saint Helena	1999	0	SHN	Africa	Western Africa	14	1996-2000	ZW	14862927	1.67685e+10	Sub-Saharan Africa	Harare	31.0672	-17.8312	Lower middle income	Blend	Eastern Africa
Saint Helena	2000	0	SHN	Africa	Western Africa	15	1996-2000	ZW	14862927	1.67685e+10	Sub-Saharan Africa	Harare	31.0672	-17.8312	Lower middle income	Blend	Eastern Africa
Saint Helena	2001	0	SHN	Africa	Western Africa	16	2001-2005	ZW	14862927	1.67685e+10	Sub-Saharan Africa	Harare	31.0672	-17.8312	Lower middle income	Blend	Eastern Africa
Saint Helena	2002	1	SHN	Africa	Western Africa	17	2001-2005	ZW	14862927	1.67685e+10	Sub-Saharan Africa	Harare	31.0672	-17.8312	Lower middle income	Blend	Eastern Africa
Saint Helena	2003	0	SHN	Africa	Western Africa	18	2001-2005	ZW	14862927	1.67685e+10	Sub-Saharan Africa	Harare	31.0672	-17.8312	Lower middle income	Blend	Eastern Africa
Saint Helena	2004	1	SHN	Africa	Western Africa	19	2001-2005	ZW	14862927	1.67685e+10	Sub-Saharan Africa	Harare	31.0672	-17.8312	Lower middle income	Blend	Eastern Africa
Saint Helena	2005	0	SHN	Africa	Western Africa	20	2001-2005	ZW	14862927	1.67685e+10	Sub-Saharan Africa	Harare	31.0672	-17.8312	Lower middle income	Blend	Eastern Africa
Saint Helena	2006	1	SHN	Africa	Western Africa	21	2006-2010	ZW	14862927	1.67685e+10	Sub-Saharan Africa	Harare	31.0672	-17.8312	Lower middle income	Blend	Eastern Africa
Saint Helena	2007	2	SHN	Africa	Western Africa	22	2006-2010	ZW	14862927	1.67685e+10	Sub-Saharan Africa	Harare	31.0672	-17.8312	Lower middle income	Blend	Eastern Africa
Saint Helena	2008	0	SHN	Africa	Western Africa	23	2006-2010	ZW	14862927	1.67685e+10	Sub-Saharan Africa	Harare	31.0672	-17.8312	Lower middle income	Blend	Eastern Africa
Saint Helena	2009	3	SHN	Africa	Western Africa	24	2006-2010	ZW	14862927	1.67685e+10	Sub-Saharan Africa	Harare	31.0672	-17.8312	Lower middle income	Blend	Eastern Africa
Saint Helena	2010	0	SHN	Africa	Western Africa	25	2006-2010	ZW	14862927	1.67685e+10	Sub-Saharan Africa	Harare	31.0672	-17.8312	Lower middle income	Blend	Eastern Africa
Saint Helena	2011	3	SHN	Africa	Western Africa	26	2011-2015	ZW	14862927	1.67685e+10	Sub-Saharan Africa	Harare	31.0672	-17.8312	Lower middle income	Blend	Eastern Africa
Saint Helena	2012	2	SHN	Africa	Western Africa	27	2011-2015	ZW	14862927	1.67685e+10	Sub-Saharan Africa	Harare	31.0672	-17.8312	Lower middle income	Blend	Eastern Africa
Saint Helena	2013	0	SHN	Africa	Western Africa	28	2011-2015	ZW	14862927	1.67685e+10	Sub-Saharan Africa	Harare	31.0672	-17.8312	Lower middle income	Blend	Eastern Africa
Saint Helena	2014	1	SHN	Africa	Western Africa	29	2011-2015	ZW	14862927	1.67685e+10	Sub-Saharan Africa	Harare	31.0672	-17.8312	Lower middle income	Blend	Eastern Africa
Saint Helena	2015	2	SHN	Africa	Western Africa	30	2011-2015	ZW	14862927	1.67685e+10	Sub-Saharan Africa	Harare	31.0672	-17.8312	Lower middle income	Blend	Eastern Africa
Saint Helena	2016	3	SHN	Africa	Western Africa	31	2016-2020	ZW	14862927	1.67685e+10	Sub-Saharan Africa	Harare	31.0672	-17.8312	Lower middle income	Blend	Eastern Africa
Saint Helena	2017	1	SHN	Africa	Western Africa	32	2016-2020	ZW	14862927	1.67685e+10	Sub-Saharan Africa	Harare	31.0672	-17.8312	Lower middle income	Blend	Eastern Africa
Saint Helena	2018	2	SHN	Africa	Western Africa	33	2016-2020	ZW	14862927	1.67685e+10	Sub-Saharan Africa	Harare	31.0672	-17.8312	Lower middle income	Blend	Eastern Africa
Saint Helena	2019	0	SHN	Africa	Western Africa	34	2016-2020	ZW	14862927	1.67685e+10	Sub-Saharan Africa	Harare	31.0672	-17.8312	Lower middle income	Blend	Eastern Africa
Saint Helena	2020	1	SHN	Africa	Western Africa	35	2016-2020	ZW	14862927	1.67685e+10	Sub-Saharan Africa	Harare	31.0672	-17.8312	Lower middle income	Blend	Eastern Africa
Western Sahara	1986	9	ESH	Africa	Northern Africa	1	1986-1990	ZW	14862927	1.67685e+10	Sub-Saharan Africa	Harare	31.0672	-17.8312	Lower middle income	Blend	Eastern Africa
Western Sahara	1987	20	ESH	Africa	Northern Africa	2	1986-1990	ZW	14862927	1.67685e+10	Sub-Saharan Africa	Harare	31.0672	-17.8312	Lower middle income	Blend	Eastern Africa
Western Sahara	1988	30	ESH	Africa	Northern Africa	3	1986-1990	ZW	14862927	1.67685e+10	Sub-Saharan Africa	Harare	31.0672	-17.8312	Lower middle income	Blend	Eastern Africa
Western Sahara	1989	29	ESH	Africa	Northern Africa	4	1986-1990	ZW	14862927	1.67685e+10	Sub-Saharan Africa	Harare	31.0672	-17.8312	Lower middle income	Blend	Eastern Africa
Western Sahara	1990	35	ESH	Africa	Northern Africa	5	1986-1990	ZW	14862927	1.67685e+10	Sub-Saharan Africa	Harare	31.0672	-17.8312	Lower middle income	Blend	Eastern Africa
Western Sahara	1991	40	ESH	Africa	Northern Africa	6	1991-1995	ZW	14862927	1.67685e+10	Sub-Saharan Africa	Harare	31.0672	-17.8312	Lower middle income	Blend	Eastern Africa
Western Sahara	1992	54	ESH	Africa	Northern Africa	7	1991-1995	ZW	14862927	1.67685e+10	Sub-Saharan Africa	Harare	31.0672	-17.8312	Lower middle income	Blend	Eastern Africa
Western Sahara	1993	68	ESH	Africa	Northern Africa	8	1991-1995	ZW	14862927	1.67685e+10	Sub-Saharan Africa	Harare	31.0672	-17.8312	Lower middle income	Blend	Eastern Africa
Western Sahara	1994	69	ESH	Africa	Northern Africa	9	1991-1995	ZW	14862927	1.67685e+10	Sub-Saharan Africa	Harare	31.0672	-17.8312	Lower middle income	Blend	Eastern Africa
Western Sahara	1995	76	ESH	Africa	Northern Africa	10	1991-1995	ZW	14862927	1.67685e+10	Sub-Saharan Africa	Harare	31.0672	-17.8312	Lower middle income	Blend	Eastern Africa
Western Sahara	1996	58	ESH	Africa	Northern Africa	11	1996-2000	ZW	14862927	1.67685e+10	Sub-Saharan Africa	Harare	31.0672	-17.8312	Lower middle income	Blend	Eastern Africa
Western Sahara	1997	60	ESH	Africa	Northern Africa	12	1996-2000	ZW	14862927	1.67685e+10	Sub-Saharan Africa	Harare	31.0672	-17.8312	Lower middle income	Blend	Eastern Africa
Western Sahara	1998	41	ESH	Africa	Northern Africa	13	1996-2000	ZW	14862927	1.67685e+10	Sub-Saharan Africa	Harare	31.0672	-17.8312	Lower middle income	Blend	Eastern Africa
Western Sahara	1999	28	ESH	Africa	Northern Africa	14	1996-2000	ZW	14862927	1.67685e+10	Sub-Saharan Africa	Harare	31.0672	-17.8312	Lower middle income	Blend	Eastern Africa
Western Sahara	2000	21	ESH	Africa	Northern Africa	15	1996-2000	ZW	14862927	1.67685e+10	Sub-Saharan Africa	Harare	31.0672	-17.8312	Lower middle income	Blend	Eastern Africa
Western Sahara	2001	2	ESH	Africa	Northern Africa	16	2001-2005	ZW	14862927	1.67685e+10	Sub-Saharan Africa	Harare	31.0672	-17.8312	Lower middle income	Blend	Eastern Africa
Western Sahara	2002	3	ESH	Africa	Northern Africa	17	2001-2005	ZW	14862927	1.67685e+10	Sub-Saharan Africa	Harare	31.0672	-17.8312	Lower middle income	Blend	Eastern Africa
Western Sahara	2003	7	ESH	Africa	Northern Africa	18	2001-2005	ZW	14862927	1.67685e+10	Sub-Saharan Africa	Harare	31.0672	-17.8312	Lower middle income	Blend	Eastern Africa
Western Sahara	2004	2	ESH	Africa	Northern Africa	19	2001-2005	ZW	14862927	1.67685e+10	Sub-Saharan Africa	Harare	31.0672	-17.8312	Lower middle income	Blend	Eastern Africa
Western Sahara	2005	6	ESH	Africa	Northern Africa	20	2001-2005	ZW	14862927	1.67685e+10	Sub-Saharan Africa	Harare	31.0672	-17.8312	Lower middle income	Blend	Eastern Africa
Western Sahara	2006	6	ESH	Africa	Northern Africa	21	2006-2010	ZW	14862927	1.67685e+10	Sub-Saharan Africa	Harare	31.0672	-17.8312	Lower middle income	Blend	Eastern Africa
Western Sahara	2007	12	ESH	Africa	Northern Africa	22	2006-2010	ZW	14862927	1.67685e+10	Sub-Saharan Africa	Harare	31.0672	-17.8312	Lower middle income	Blend	Eastern Africa
Western Sahara	2008	9	ESH	Africa	Northern Africa	23	2006-2010	ZW	14862927	1.67685e+10	Sub-Saharan Africa	Harare	31.0672	-17.8312	Lower middle income	Blend	Eastern Africa
Western Sahara	2009	11	ESH	Africa	Northern Africa	24	2006-2010	ZW	14862927	1.67685e+10	Sub-Saharan Africa	Harare	31.0672	-17.8312	Lower middle income	Blend	Eastern Africa
Western Sahara	2010	12	ESH	Africa	Northern Africa	25	2006-2010	ZW	14862927	1.67685e+10	Sub-Saharan Africa	Harare	31.0672	-17.8312	Lower middle income	Blend	Eastern Africa
Western Sahara	2011	7	ESH	Africa	Northern Africa	26	2011-2015	ZW	14862927	1.67685e+10	Sub-Saharan Africa	Harare	31.0672	-17.8312	Lower middle income	Blend	Eastern Africa
Western Sahara	2012	12	ESH	Africa	Northern Africa	27	2011-2015	ZW	14862927	1.67685e+10	Sub-Saharan Africa	Harare	31.0672	-17.8312	Lower middle income	Blend	Eastern Africa
Western Sahara	2013	14	ESH	Africa	Northern Africa	28	2011-2015	ZW	14862927	1.67685e+10	Sub-Saharan Africa	Harare	31.0672	-17.8312	Lower middle income	Blend	Eastern Africa
Western Sahara	2014	17	ESH	Africa	Northern Africa	29	2011-2015	ZW	14862927	1.67685e+10	Sub-Saharan Africa	Harare	31.0672	-17.8312	Lower middle income	Blend	Eastern Africa
Western Sahara	2015	12	ESH	Africa	Northern Africa	30	2011-2015	ZW	14862927	1.67685e+10	Sub-Saharan Africa	Harare	31.0672	-17.8312	Lower middle income	Blend	Eastern Africa
Western Sahara	2016	24	ESH	Africa	Northern Africa	31	2016-2020	ZW	14862927	1.67685e+10	Sub-Saharan Africa	Harare	31.0672	-17.8312	Lower middle income	Blend	Eastern Africa
Western Sahara	2017	25	ESH	Africa	Northern Africa	32	2016-2020	ZW	14862927	1.67685e+10	Sub-Saharan Africa	Harare	31.0672	-17.8312	Lower middle income	Blend	Eastern Africa
Western Sahara	2018	25	ESH	Africa	Northern Africa	33	2016-2020	ZW	14862927	1.67685e+10	Sub-Saharan Africa	Harare	31.0672	-17.8312	Lower middle income	Blend	Eastern Africa
Western Sahara	2019	18	ESH	Africa	Northern Africa	34	2016-2020	ZW	14862927	1.67685e+10	Sub-Saharan Africa	Harare	31.0672	-17.8312	Lower middle income	Blend	Eastern Africa
Western Sahara	2020	15	ESH	Africa	Northern Africa	35	2016-2020	ZW	14862927	1.67685e+10	Sub-Saharan Africa	Harare	31.0672	-17.8312	Lower middle income	Blend	Eastern Africa
